# Supplementary material for: Characterization of Heterobasidion occidentale transcriptomes reveals candidate genes and DNA polymorphisms for virulence variations
Source: Microb Biotechnol. 2018 Apr 2;11(3):537–50. doi: 10.1111/1751-7915.13259 (PMC5954486; doi:10.1111/1751-7915.13259)
Supplement: Supplementary file 7 — Table S1. Herobasidion occidentale isolates invetigested in the present study. Table S2. Blast analysis of Heterobasidion occidentale transcriptome de novo assembled by RNA‐seq. Table S3. Prediction of orthologous clusters by the OrthoVenn program. Table S4. Heterobasidion occidental secreted proteins as annotated by BlastP analysis using H. irregulre proteome. Table S5. A list of 90 sectreted proteins identified as CAZymes by dbCAN annotation. Table S6. Heterobasidion occidentale CYP450 protein sequences and their holomolgies to the H. irregulre CYProme. Table S7. Blastp analysis of H. occidentale secretome and CYProme using PHI database. Table S8: Putative transcription factors with isolate‐exclusive expression pattern. Table S9. Summary of the EST‐SSRs that were identified in the Heterobasidion occidentale transcriptome. Table S10. PCR primers for amplication of SSR loci. [file MBT2-11-537-s007.xlsx]

## Sheet: Tab_S1-Isolate
	Table S1: Herobasidion occidentale isolates invetigested in the present study
	Isolate No.	Host	Isolated time	Location	Prov/State	Provider
	PFC5190	hemlock	2010	Ladysmith	BC	CALLAN
	PFC5218	unknown	2011-01-12	Vancouver Island	BC	CALLAN
	PFC5310	Pseudotsuga menziesii	2011-03-24	King County	WA	EDMONDS
	PFC5313	Abies concolor	2005-08-26	Ouray County	CO	WORRALL
	PFC5320	Abies bifolia	2010-09-03	Gunnison County	CO	WORRALL
	PFC5336	Abies grandis	2009-04-09	unknown	OR	KANASKIE
	PFC5342	Abies concolor	2009-05-22	unknown	OR	GOHEEN
	PFC5357	Tsuga heterophylla	2011-07-22	Clallam County	WA	EDMONDS
	PFC5392	Abies concolor	2011-11-01	San Bernardino	CA	ZAMBINO
	PFC5396	Abies concolor	2011-11-01	San Bernardino	CA	ZAMBINO

## Sheet: Tab_S2-Blast
Table S2 Blast analysis of Heterobasidion occidentale transcriptome de novo assembled by RNA-seq
Query	Program	Database (a)	Cut-off of Lowest E-values
			e-100	e-50	e-05
Hoc-PFC5396 transcriptome (28,311)	Blastx	Hir-TC32-1-Proteome (13,275)	6,401 (22.5%)	11,119 (39.1%)	20,063 (70.5%)
Hoc-PFC5396 proteome (27,433)	Blastp	Hir-TC32-1-Proteome (13,275)	6,998 (25.5%)	11,901 (43.4%)	18,246 (66.5%)
Hoc-PFC5396 proteome (27,433)	tBlastn	Hir-TC32-1-genome	5,444 (19.8%)	11,148 (40.6%)	25,132 (91.6%)
Hoc-PFC5396 proteome (27,433)	tBlastn	Han-BM42NG-genome	5,412 (19.7%)	11,131 (40.6%)	24,825 (90.5%)
Hir-TC32-1-Proteome (13,275)	tBlastn	Hoc-PFC5396-transcriptome (28,311)	6,103 (46.0%)	8,599 (64.8%)	11,462 (86.3%)
Hoc-PFC3513-transcriptome (25,346)	Blastx	Hir-TC32-1-Proteome (13,275)	6,390 (25.1%)	10,300 (40.4%)	17,761 (69.7%)
Hoc-PFC5313 proteome (25,553)	Blastp	Hir-TC32-1-Proteome (13,275)	7,225 (28.3%)	11,330 (44.3%)	16,489 (64.3%)
Hoc-PFC5313 proteome (25,553)	tBlastn	Hir-TC32-1-genome	5, 674 (22.2%)	10,888 (42.6%)	23,334 (91.3%)
Hoc-PFC5313 proteome (25,553)	tBlastn	Han-BM42NG-genome	5,621 (22.0%)	10,768 (42.1%)	23,102 (90.4%)
Hir-TC32-1-Proteome (13,275)	tBlastn	Hoc-PFC5313-transcriptome (25,346)	6,453 (48.6%)	8,702 (65.6%)	11,677 (88.0%)
Hoc-composite-transcriptome (34,701)	Blastx	Hir-TC32-1-Proteome (13,275)	6,429 (18.5%)	12,032 (34.7%)	23,397 (67.4%)
Hoc-cmposite-proteome (31,076)	Blastp	Hir-TC32-1-Proteome (13,275)	6,974 (22.4%)	12,575 (40.5%)	20,443 (65.8%)
Hoc-composite-proteome (31,076)	tBlastn	Hir-TC32-1-genome	5,308 (17.1%)	11,575 (37.2%)	28,182 (90.1%)
Hoc-composite-proteome (31,076)	tBlastn	Han-BM42NG-genome	5,275 (17.0%)	11,571 (37.2%)	27,819 (89.5%)
Hoc-cmposite-proteome (31,076)	Blastp	PHI-database (4,003)	306 (1.0%)	783 (2.5%)	3, 690 (11.9%)
Hoc-cmposite-proteome (31,076)	Blastp	CAZyDB (07/20/2017)	68 (0.2%)	197 (0.6%)	485 (1.6%)
Hir-TC32-1-Proteome (13,275)	tBlastn	Hoc-composite-transcriptome (34,701)	5,933 (44.7%)	8,510 (64.1%)	11,643 (87.7%)
Hoc-secreted Protein (814)	Blastp	Hir-TC32-1-Proteome (13,275)			441 (54.1%)
Note: (a) H. irregulare (Hir) TC32-1 genome and proteome sequences (Olson et al. 2012) and H. annosum (Han) BM24NG genome sequence (Sillo et al. 2015) were downloaded from the JGI website and GenBank, respectively.

## Sheet: Tab_S3-OG
	Table S3: Prediction of orthologous clusters by the OrthoVenn program
	Species/ Isolates	Proteins	Orthologous Clusters	Singletons
	Hoc-PFC5313	25553	16326	8409
	Hoc-PFC5396	27433	16456	9855
	Hir-TC32-1	13275	9044	2416

## Sheet: Tab_S4_Annoted SP
Table S4: Heterobasidion occidental secreted proteins as annotated by BlastP analysis using H. irregulare proteome
Gene-ID	Lowest E-value	Accession (E-value)	Description (E-value)
AA3contig_488m4712	0	ETW80494.1	ABC transporter
AA3contig_2794m24690	0	ETW79094.1	aminotransferase class V, putative
AA3contig_5939m46240	0	ETW84739.1	aryl-alcohol oxidase 1
AA3contig_3367m29173	0	ETW81459.1	aryl-alcohol oxidase 12
AA3contig_15738m91151	0	ETW79570.1	aryl-alcohol oxidase 2
Three-Contig190	0	ETW77075.1	aryl-alcohol oxidase 3
AA96contig_1810m14216	0	ETW75274.1	aryl-alcohol oxidase 6
Three-Contig72	0	ETW75266.1	aryl-alcohol oxidase 9
Two_contig_24881m106728	0	ETW75404.1	aryl-alcohol oxidase10
Three-Contig141	0	ETW79688.1	aryl-alcohol oxidase5
AA96contig_1010m8042	0	ETW83447.1	aspartic peptidase
AA3contig_8329m59857	0	ETW76560.1	aspartic peptidase
Three-Contig78	0	ETW87129.1	aspartic peptidase
Three-Contig172	2.34183e-95	ETW82530.1	ATP synthase, subunit G/ATP20, mitochondrial F1F0-type
Two_Contig_18867m88293	1.20291e-16	ETW75550.1	ATPase, P-type
AA3contig_1310m12418	0	ETW83354.1	ATP-dependent protease, mitochondrial
Three-Contig228	0	ETW84559.1	camp-dependent kinase-like protein regulatory subunit
AA3contig_6305m48419	0	ETW81340.1	carbohydrate esterase family 15 protein
Three-Contig44	0	ETW85843.1	carbohydrate esterase family 16 protein
Two_Contig_15022m74958	0	ETW76044.1	Carboxyesterase
AA96contig_396m3216	0	ETW86173.1	Carboxylesterase
Three-Contig73	0	ETW81383.1	Carboxylesterase
Three-Contig178	1.53576e-153	ETW85986.1	cellobiose dehydrogenase 2
Contig87	1.00454e-72	ETW77848.1	cellulose and lignin medium expressed protein hep6
AA3contig_89m826	0	ETW79217.1	chitin deacetylase1
Contig249	0	ETW78159.1	choline dehydrogenase 5
Three-Contig143	1.76481e-132	ETW81403.1	CRISPR-associated protein 1
AA3contig_6237m48000	0	ETW77483.1	cytochrome P450 monooxygenase 100
AA3contig_8161m58972	3.23595e-73	ETW79487.1	cytochrome P450 monooxygenase 110
AA3contig_4825m39169	0	ETW79543.1	cytochrome P450 monooxygenase 33
AA96contig_10034m61490	1.88479e-100	ETW76168.1	cytochrome P450 monooxygenase 34, partial
AA96contig_212m1679	0	ETW84771.1	cytochrome P450 monooxygenase 36
AA3contig_9080m63649	0	ETW82107.1	cytochrome P450 monooxygenase 38
Contig218	0	ETW75666.1	cytochrome P450 monooxygenase 45
AA3contig_6609m50426	0	ETW78160.1	cytochrome P450 monooxygenase 56
Two_Contig_13711m70085	0	ETW86402.1	cytochrome P450 monooxygenase 63
AA3contig_16699m94412	1.76409e-99	ETW80356.1	cytochrome P450 monooxygenase 7
Two_Contig_7565m43924	0	ETW79677.1	cytochrome P450 monooxygenase 72
Three-Contig295	0	ETW77240.1	cytochrome P450 monooxygenase 78
AA3contig_10800m71685	0	ETW75471.1	cytochrome P450 monooxygenase 98
AA96contig_14240m79170	0	ETW82212.1	Esterase/Lipase
AA3contig_10589m70775	0	ETW82192.1	Esterase/lipase/thioesterase
Two_Contig_11575m61655	0	ETW82244.1	Esterase/lipase/thioesterase
AA96contig_3548m25936	0	ETW79237.1	eukaryotic aspartyl protease asp1
AA3contig_14490m86745	0	ETW79572.1	FAD dependent oxidoreductase
Two_Contig_3659m23193	6.99308e-35	ETW75418.1	family 1 carbohydrate esterase
Contig100	2.36322e-110	ETW75160.1	family 12 glycoside hydrolase
Three-Contig170	0	ETW74719.1	family 16 carbohydrate esterase
Three-Contig60	0	ETW85551.1	glutamate decarboxylase/sphingosine phosphate lyase
Three-Contig129	1.13675e-101	ETW79150.1	glutaredoxin-related protein
Two_contig_4467m27824	7.43617e-159	ETW75873.1	glutathione S-transferase
Contig240	0	ETW83425.1	glycoside hydrolase family 10 protein
AA3contig_8911m62848	0	ETW75269.1	glycoside hydrolase family 10 protein
AA96contig_9193m57631	0	ETW75156.1	glycoside hydrolase family 105 protein
Two_Contig_431m3011	1.14538e-144	ETW74780.1	glycoside hydrolase family 12 protein
Two_Contig_2511m16726	4.5051e-143	ETW85162.1	glycoside hydrolase family 12 protein
AA96contig_126m1002	0	ETW75536.1	glycoside hydrolase family 15 protein
Two_contig_18012m85444	0	ETW76293.1	glycoside hydrolase family 16 protein
AA3contig_2894m25496	0	ETW78656.1	glycoside hydrolase family 16 protein
Three-Contig216	0	ETW87676.1	glycoside hydrolase family 16 protein
AA3contig_15945m91864	0	ETW83246.1	glycoside hydrolase family 18 protein
AA3contig_3331m28865	0	ETW81104.1	glycoside hydrolase family 18 protein
AA96contig_498m3948	0	ETW82220.1	glycoside hydrolase family 20 protein
Three-Contig208	3.63712e-175	ETW80578.1	glycoside hydrolase family 23 protein
AA3contig_1046m9959	0	ETW77716.1	glycoside hydrolase family 27 protein
Two_Contig_24152m104696	2.0153e-179	ETW77473.1	glycoside hydrolase family 28 protein
AA96contig_16651m88003	0	ETW78636.1	glycoside hydrolase family 29 protein
AA3contig_1252m11803	0	ETW79621.1	glycoside hydrolase family 3 protein
AA3contig_2988m26213	0	ETW76239.1	glycoside hydrolase family 3 protein
Three-Contig271	0	ETW78175.1	glycoside hydrolase family 3 protein
AA96contig_24726m112161	2.85008e-109	ETW76414.1	glycoside hydrolase family 3 protein
Three-Contig69	0	ETW85133.1	glycoside hydrolase family 31 protein
Three-Contig276	0	ETW74753.1	glycoside hydrolase family 31 protein
Two_Contig_5186m31844	7.50255e-103	ETW79013.1	glycoside hydrolase family 45 protein
AA96contig_4972m34730	0	ETW77967.1	glycoside hydrolase family 47 protein
AA3contig_2599m23177	0	ETW81009.1	glycoside hydrolase family 5 protein
AA3contig_552m5423	0	ETW85928.1	glycoside hydrolase family 5 protein
Three-Contig109	0	ETW82970.1	glycoside hydrolase family 5 protein
AA96contig_300m2376	0	ETW86178.1	glycoside hydrolase family 6 protein
Contig136	3.15554e-159	ETW79866.1	glycoside hydrolase family 61 protein
Two_Contig_15166m75443	6.51779e-141	ETW81696.1	glycoside hydrolase family 61 protein
Three-Contig119	0	ETW78476.1	glycoside hydrolase family 61 protein 10
AA96contig_9751m60192	0	ETW85531.1	glycoside hydrolase family 63 protein
AA3contig_5060m40772	0	ETW83195.1	glycoside hydrolase family 7 protein
AA3contig_1096m10497	0	ETW78838.1	glycoside hydrolase family 76 protein
AA96contig_9527m59268	0	ETW84679.1	glycoside hydrolase family 78 protein
AA96contig_5850m40058	0	ETW75184.1	glycoside hydrolase family 88 protein
Three-Contig9	1.88688e-165	ETW87087.1	glycosyl hydrolase family 61, 2 protein
Three-Contig256	0	ETW75575.1	glycosyl hydrolase, family 61, 4
Three-Contig167	1.43842e-171	ETW81695.1	glycosyl hydrolase, family 61, 9
Three-Contig10	0	ETW85899.1	glycosyltransferase family 15 protein
Two_contig_6076m36481	0	ETW78717.1	glycosyltransferase family 2 protein
Three-Contig235	0	ETW76434.1	glycosyltransferase family 69 protein
AA96contig_2530m19192	0	ETW86310.1	glyoxal oxidase 1
Two_Contig_354m2464	0	ETW76547.1	glyoxal oxidase 5
Two_Contig_7543m43826	0	ETW78165.1	GMC oxidoreductase 4
Three-Contig13	0	ETW78473.1	GMC oxidoreductase 8
AA96contig_1899m14841	0	ETW81344.1	heme peroxidase 2
Contig195	0	ETW81281.1	heme peroxidase 8
Three-Contig262	0	ETW85165.1	hybrid ascorbate-cytochrome C peroxidase
AA3contig_14356m86283	1.89029e-57	ETW84884.1	hydrophobin-like protein
Contig48	4.10207e-56	ETW76632.1	hydrophobin-like protein
AA3contig_4266m35695	7.41184e-45	ETW76634.1	hydrophobin-like protein
Contig248	2.67539e-13	ETW76633.1	hydrophobin-like protein
AA96contig_13085m74854	8.62192e-42	ETW83204.1	import inner membrane translocase, mitochondrial, partial
Three-Contig134	3.06787e-42	ETW80380.1	intermembrane space protein Mia40, mitochondrial, partial
Contig152	0	ETW79424.1	laccase sensu stricto variant A
Contig38	0	ETW84663.1	laccse sensu stricto
Three-Contig38	0	ETW76405.1	lignin expressed protein lep1
AA3contig_431m4127	2.68696e-71	ETW86362.1	lignin medium expressed protein 8
Three-Contig101	0	ETW78821.1	Lipase, class 3
Three-Contig219	0	ETW78590.1	Lipase, class 3
Three-Contig291	0	ETW78822.1	Lipase, class 3
AA3contig_18845m100987	1.49767e-168	ETW78686.1	Lipase, class 3
Two_contig_20460m93416	4.37831e-124	ETW78687.1	Lipase, class 3, partial
AA3contig_5372m42734	0	ETW76657.1	manganese peroxidase 1
Three-Contig94	0	ETW80422.1	manganese peroxidase 5
Contig246	0	ETW86341.1	Metallo peptidase M28
Contig167	0	ETW80352.1	Metallo peptidase M28
Two_Contig_3448m22008	0	ETW79921.1	Metallo peptidase M28
Three-Contig300	0	ETW84302.1	Metallo peptidase M28
Three-Contig302	0	ETW77934.1	Metallo peptidase M35
AA3contig_1045m9947	0	ETW76665.1	Metallo peptidase M36
Two_Contig_7804m45077	0	ETW75663.1	Metallo peptidase M36
Three-Contig177	0	ETW84262.1	Metallo peptidase M43B, zinc-dependent metalloprotease, pappalysin-like protein
Three-Contig51	2.39875e-149	ETW86748.1	Metallo peptidase M76, partial
Contig29	0	ETW83262.1	multicopper oxidase
AA3contig_5556m43861	0	ETW83287.1	multicopper oxidase
AA96contig_62m449	0	ETW81840.1	NADPH cytochrome P450 reductase
AA3contig_1634m15309	7.92006e-112	ETW85132.1	Non-catalytic module family EXPN protein
AA3contig_1047m9966	1.49755e-93	ETW85481.1	Non-catalytic module family EXPN protein
AA3contig_996m9554	1.78231e-89	ETW85512.1	Non-catalytic module family EXPN protein
Two_Contig_10932m58965	1.33428e-84	ETW81826.1	Non-catalytic module family EXPN protein
AA96contig_23394m108721	1.54151e-78	ETW75344.1	Non-catalytic module family EXPN protein
Three-Contig85	1.10797e-66	ETW76328.1	Non-catalytic module family EXPN protein
Two_Contig_288m1982	1.93908e-65	ETW85874.1	Non-catalytic module family EXPN protein
AA3contig_13363m82542	5.77176e-42	ETW76328.1	Non-catalytic module family EXPN protein
AA3contig_5257m42035	0	ETW82638.1	oxalate decarboxylase
AA3contig_98m902	2.71965e-109	ETW86947.1	phosphotyrosine protein phosphatase, partial
AA3contig_2815m24855	0	ETW85137.1	polysaccharide lyase family 14 protein
AA96contig_7740m50420	0	ETW81779.1	polysaccharide lyase family 4 protein
Contig149	0	ETW83978.1	protein disulfide isomerase family, redox active TRX domains
AA3contig_2954m25936	4.94864e-171	ETW83450.1	ribonuclease H
Three-Contig288	0	ETW87133.1	Ribonuclease, T2 family
Three-Contig2	0	ETW78375.1	serine carboxypeptidase S10
Two_Contig_1402m9671	0	ETW75785.1	serine carboxypeptidase S10
Contig18	0	ETW83633.1	serine protease S28
Contig209	0	ETW83671.1	serine protease S53
Contig215	0	ETW79261.1	serine protease S53
AA3contig_1348m12831	0	ETW83670.1	serine protease S53
AA3contig_5787m45282	0	ETW85386.1	serine protease S53
Two_Contig_17957m85262	0	ETW80505.1	serine protease S53
Two_Contig_4138m26115	0	ETW82604.1	serine protease S53
Three-Contig267	0	ETW85059.1	serine protease S53
Contig82	1.63595e-129	ETW78233.1	serine protease S53
Two_Contig_19964m91795	5.08542e-55	ETW78237.1	serine protease S53
Contig143	0	ETW80907.1	serine protease S8
Two_Contig_2846m18631	0	ETW83165.1	serine protease S8
Two_Contig_627m4328	0	ETW74758.1	serine protease S8
Three-Contig67	0	ETW86708.1	serine protease, partial
AA96contig_65m468	0	ETW83043.1	thioredoxin protein disulfide isomerase

## Sheet: Tab-S5-SP-CAZym
Table S5: A list of 90 sectreted proteins identified as CAZymes by dbCAN annotation
Gene-ID	Subject	E-value	start	end	Querry-start	Querry-end	coverage fraction
Two_contig_8198m46940	PL14.hmm	3.7e-46	6	161	267	439	0.775
Two_contig_786m5600	CBM19.hmm	0.00019	11	44	52	84	0.733333
Two_Contig_7836m45213	AA7.hmm	2.5e-93	5	458	52	498	0.989083
Two_Contig_7543m43826	AA3_2.hmm	1.8e-112	3	568	41	648	0.991228
Two_contig_6076m36481	GT2.hmm	6e-35	2	134	65	205	0.785714
Two_Contig_431m3011	GH12.hmm	1.4e-42	3	155	90	240	0.974359
Two_Contig_354m2464	AA5.hmm	2e-163	552	1037	494	1009	0.37861
Two_Contig_2511m16726	GH12.hmm	8.5e-43	3	155	109	257	0.974359
Two_contig_24881m106728	AA3_2.hmm	4e-177	2	568	32	596	0.992982
Two_Contig_24152m104696	GH28.hmm	1.5e-55	3	309	35	349	0.941538
Two_contig_18012m85444	GH16.hmm	2.4e-18	31	189	66	316	0.835979
Two_Contig_15166m75443	AA9.hmm	8.3e-66	2	219	9	226	0.986364
Two_Contig_15022m74958	CE10.hmm	1.5e-34	49	187	92	241	0.404692
Two_Contig_1403m9678	GH131.hmm	1.4e-61	1	255	19	297	0.996078
Two_Contig_11575m61655	CE10.hmm	6.4e-29	75	208	112	275	0.390029
Three-Contig94	AA2.hmm	6.6e-115	2	255	42	296	0.992157
Three-Contig9	AA9.hmm	5.5e-66	2	219	8	227	0.986364
Three-Contig73	CE10.hmm	1.2e-32	67	208	86	242	0.41349
Three-Contig72	AA3_2.hmm	3.1e-173	2	568	31	595	0.992982
Three-Contig69	GH31.hmm	3.3e-138	1	427	251	765	0.997658
Three-Contig44	CE16.hmm	4.2e-71	1	266	55	325	0.992509
Three-Contig38	GH145.hmm	2.6e-88	2	281	40	368	0.942568
Three-Contig276	GH31.hmm	5.5e-143	2	427	351	804	0.995316
Three-Contig271	GH3.hmm	1.2e-58	4	215	70	321	0.976852
Three-Contig262	AA2.hmm	9.3e-25	19	181	65	229	0.635294
Three-Contig261	GH127.hmm	3.7e-15	302	524	340	564	0.423664
Three-Contig256	AA9.hmm	5.1e-63	2	220	9	229	0.990909
Three-Contig235	GT69.hmm	9.2e-50	2	220	155	378	0.912134
Three-Contig229	CBM50.hmm	1.3e-05	1	39	27	72	0.95
Three-Contig216	GH16.hmm	3.6e-20	12	150	139	326	0.730159
Three-Contig208	GH23.hmm	2.6e-14	15	117	187	295	0.755556
Three-Contig190	AA3_2.hmm	2.6e-162	3	567	36	603	0.989474
Three-Contig178	AA8.hmm	2.8e-57	10	262	7	258	0.309202
Three-Contig170	CE16.hmm	3.7e-76	2	261	88	339	0.970037
Three-Contig167	AA9.hmm	1.3e-76	2	219	8	228	0.986364
Three-Contig141	AA3_2.hmm	1.3e-172	4	567	26	585	0.987719
Three-Contig13	AA3_2.hmm	1.9e-130	2	567	38	609	0.991228
Three-Contig125	AA7.hmm	2.2e-44	22	455	127	547	0.945415
Three-Contig119	AA9.hmm	3.4e-61	2	215	11	222	0.968182
Three-Contig109	GH5_5.hmm	8.6e-118	1	283	101	380	0.992958
Three-Contig10	GT15.hmm	1.5e-127	1	272	67	337	0.992674
Contig38	AA1_1.hmm	5.8e-149	1	310	33	343	0.990385
Contig249	AA3_2.hmm	5.3e-103	5	569	51	661	0.989474
Contig240	GH10.hmm	8.9e-100	2	301	122	431	0.986799
Contig220	AA11.hmm	1.7e-06	57	146	118	210	0.465969
Contig205	PL8.hmm	1e-45	2	257	496	742	0.984556
Contig195	AA2.hmm	5.1e-19	79	208	14	167	0.505882
Contig152	AA1_1.hmm	3.2e-154	2	311	33	343	0.990385
Contig136	AA9.hmm	4.6e-74	2	219	6	220	0.986364
Contig100	GH12.hmm	1e-37	2	155	99	254	0.980769
AA96contig_9751m60192	GH63.hmm	2.2e-31	319	567	588	802	0.435088
AA96contig_9527m59268	GH78.hmm	1.2e-78	3	504	65	632	0.994048
AA96contig_93m674	GH128.hmm	9.2e-69	5	222	151	368	0.96875
AA96contig_9314m58250	CBM50.hmm	0.00024	1	29	198	225	0.7
AA96contig_9193m57631	GH105.hmm	4.6e-82	12	331	46	397	0.960843
AA96contig_8133m52461	AA7.hmm	1e-92	5	458	48	493	0.989083
AA96contig_7740m50420	PL4_1.hmm	5.2e-211	2	500	18	512	0.996
AA96contig_5850m40058	GH88.hmm	2.9e-90	5	326	63	393	0.975684
AA96contig_498m3948	GH20.hmm	2.2e-95	7	336	173	511	0.976261
AA96contig_4972m34730	GH47.hmm	6.5e-127	2	444	48	495	0.991031
AA96contig_396m3216	CE10.hmm	6.7e-28	71	193	125	270	0.357771
AA96contig_300m2376	GH6.hmm	6.5e-97	8	290	117	413	0.959184
AA96contig_2530m19192	AA5_1.hmm	3e-223	5	561	260	818	0.987567
AA96contig_24726m112161	GH3.hmm	6.6e-21	4	82	115	192	0.361111
AA96contig_1899m14841	AA2.hmm	2.2e-25	19	167	65	209	0.580392
AA96contig_1810m14216	AA3_2.hmm	3.5e-175	3	567	32	594	0.989474
AA96contig_15333m83256	AA7.hmm	8.7e-42	22	456	138	553	0.947598
AA96contig_14240m79170	CE10.hmm	1.6e-28	73	209	111	277	0.398827
AA96contig_126m1002	GH15.hmm	6.6e-52	41	359	82	457	0.880886
AA3contig_89m826	CE4.hmm	9.5e-25	12	121	217	327	0.838462
AA3contig_8911m62848	GH10.hmm	3.7e-105	5	300	23	324	0.973597
AA3contig_6305m48419	CE15.hmm	3.3e-73	2	254	44	357	0.936803
AA3contig_5939m46240	AA3_2.hmm	4.8e-177	3	568	29	594	0.991228
AA3contig_552m5423	GH5_30.hmm	5.2e-172	1	429	49	493	0.997669
AA3contig_5372m42734	AA2.hmm	2.8e-113	2	255	42	301	0.992157
AA3contig_5060m40772	GH7.hmm	1.1e-199	1	414	20	456	0.995181
AA3contig_3367m29173	AA3_2.hmm	1e-147	3	566	33	599	0.987719
AA3contig_3331m28865	GH18.hmm	2.6e-63	10	283	43	409	0.922297
AA3contig_2988m26213	GH3.hmm	1.2e-48	4	216	96	304	0.981481
AA3contig_2894m25496	GH16.hmm	9e-17	3	189	56	337	0.984127
AA3contig_2815m24855	PL14_4.hmm	4.7e-84	3	218	175	394	0.981735
AA3contig_2599m23177	GH5_7.hmm	2e-100	5	259	119	401	0.976923
AA3contig_15945m91864	GH18.hmm	4.7e-22	3	244	27	320	0.814189
AA3contig_15738m91151	AA3_2.hmm	6.1e-159	2	567	36	603	0.991228
AA3contig_14506m86800	CE10.hmm	1.4e-26	94	309	113	337	0.630499
AA3contig_14490m86745	AA7.hmm	1.8e-47	32	214	103	283	0.39738
AA3contig_1252m11803	GH3.hmm	2e-60	8	216	229	430	0.962963
AA3contig_1096m10497	GH76.hmm	1.1e-62	14	338	32	371	0.905028
AA3contig_10589m70775	CE10.hmm	1.3e-30	71	187	117	248	0.340176
AA3contig_1046m9959	GH27.hmm	1.3e-47	131	369	149	354	0.634667

## Sheet: Tab_S6-CYP
Table S6: Heterobasidion occidentale CYP450 protein sequences and their holomolgies to the H. irregulre CYProme
H. occidental Seq ID	Lowest E-value of Blastp	H. irregular CYP450 ID	Amino acid sequences
Hoc-contig2290	4.77633e-99	CYP5352C1	MFYLTLASLLLGLVGCVVLLHAHRSRRSAPLPPGPRPLPILGNLHQLPLVDSFKAFNEWAKTYGPLIYFHTFGREFIVINDLKIALELFEKRSALYSTKPRLVMAGELVGKEKTSMIFSKHGARLKECRQIVHSWMSKQAIHESWPTQEVESYRLMESLLDDPARFSEHIRTHAGTVLLRLLYGIRCLRENDPHIALSERVCGLTAEAMRPGRWLCDSFPSLAYVPAWFPGASFQRWAAGTRRVTDHLIRDPYLAVQAAVLDGTASKSWVADEILDKFDQPRSGEDADNLMVAAGSLYAAGIDTTVSAVRTFFLMMARHPEIQRKAQAECDSVVGPERLPNIMDRPSMPYLNCVIKEVLRFCSIVPLMPHSLDSDDIYEGFLIPKDAWVMVNSWAILHD…
Hoc-contig2873	0	CYP5139M1	MSDNSTRFFTLAAALSVTLVVHASYKIFRWILYPFLFSLRDVRGPKGPSWFYGHLRTISYEGERNMLGDFGNIYGRIFKIRGFFNRPRLVALDTRALSHILSHHDDFVKPERVRYTLGQVVGQGLLVVQGEQHKQQRRMMNPAFGPAQIRELTAIFVDKSIELRNLWMSELTMSNGQNTIDVMAWLNKMTLDVIGLAGFNYPFNALNPDGKPNEMNAAVRTMFAEPDGGRTRLTILQTALPIVRLIPSESQARYRAAQNTMMRVGQELLAEKKDAILAGNVGDEHKMGREAEELQGRDLLSLLIKANMATDLPEGSRMVDHDVLAQIATFIVAGHETTSTAVTWALFALSNNPNTQTKLRKELASLPTETPNMDELESLPYLDAVVRETLRLYSPVPNT…
Hoc-contig2895	0	CYP5037V1	MAYTPGVIDALLAVVAVLVIKTIAQKRSSSPLPRGPRGWPIIGNVLDMPKRSAWEVFSNWGDKYGNLVYVSVLGQPVIIINSVKAAVDLLEKKSSSYSDRPQFQMAHLTGWDEVLICTEYGNTCRLQRKLLHRVIGSRVHMQNFHGLIENEVHAFTQRLMKNPEDKTELIKRSTTAISMLMAYGYEIKEENDPVVKLAEQSVEDLGHLLESGNFLVEIFPWLKYVPEWFPGAGFQKTVKEWKTTLDTIQRTPFEFTKAQVAAGTAIPSVVSEYLDKDGGSSEDEVAVMRTAANIYGAGSDTTTSAISTFFLAMTLFPDIQKRAQAEVDSVLGTGRLPTLRDRENLPYIDAVVKELLRWRPIFPLAVAHRLSGPSDDVYDGFLIPKGAVIIPNTWRFMRD…
Hoc-contig4115	0	CYP5144BJ4	MFRLADYALVIVVLALLRAYLVRRRNPSGLPLPPGPKPLPIIGNIFDIPKRASWETYAQWGQQYGGIMSLKVLGQTIVVLNSHKVARDLLEKRGTIYSDRPALPSFKMMNLNFNLTVKPYGSYWRTGRSMADHSLRQSASLAYRPMLIRESRRFLGNLVRSTDDVVVSSRQLTAAVIMSLTYGYEVKEPKDHFVDLAEDAVERAVAAMLPGATAINTFPALKYLPAWLPGMSFKREAIRKWQQVQETVDAPFEFTKGEIKKGTARPSMIHECIESFSNTSLTEREETILKEVAATSYIAGIDTTTSTIAGFFVALALYPDVQKHAQDELDATVGRDRLPDFQDRHQLPYVEAICQELRRWRLVAPFALPHATSEDDTYEGYFIPKGSQVLANCWAMLHD…
Hoc-contig15110	2.05468e-80	CYP5432B1P	MSLTTYLPSDTTIALVVLLLTFSWIAFLLFYPLILPTNVPPLVDYTLPWLGHVFSLLSSPSDFMRECRSKHGTIYKIFARGQCIVVISDPCAIVSMQTKSPKVLGTMDFQKIHLLSGLTDRIPFVFEVLHRRVYSVATSSLTKRNLASVAIPINLQLFACLVGAVPDDMIVELDLQSFVGRSMYRACFSILFGPSFSLDTYSDYATFDNDMFYVMSGIPFTARNAKAARERLRSYMQSYLEHNWRSDGGGHLDGASSVISCAVRELKDADLSDHEISCVLFIILWGIHSNMVQVTIWSILNLTNNSQTYDRIARDVRRAVERKASDFHSLLTADPSVLDDPDFAPLDSVVKETLRLSILPSTVRQVLHDTTIIGGNGKKYRIYKGEGVLVDVRGMHLDS…
Hoc-contig5378	4.91301e-177	CYP5344C1	MKGDNRPSLCATLIEEQARHGLSERESAWAAASVYVAGADTTAASFSWWMLAMLAYPDAQKRAQAEIDSVVGRSRLPSFSDMDCLPYLHAMVKETFRWRSPDPLGVPHSSCKDDWYQGLFIPAGTICIVNCWALNHDPDVYGPDADQFRPDRHLDDQALIVPGSSDTKEDGHVSYGFGRRICIGKHLANNSLLIDMAIMLWAMNIERATNENGIELPLDIDGSVDEGLMVRPVPFKCKTTPRFPEVISILEQERELIGF*
Hoc-contig5397	3.58626e-151	CYP5344C1	LPIIGNLFLPRNQQWLMFTEWKKSYGDLVYLNMAGQPMVVINSHKVATDLLDHRAANYSDRPRWIVGSEIMSGGLHIFLARYTDVWRRMRKATHECMRRNIVHRYRSNQRREAVIMASDMLASPQNWKSHIGRNATSFIMSFMYDSDPIMSEKDPRVHRMTEVIDGLASASLPGAHLVELFPSMLHIPSRFVKWKRDAEQCFVRDSLMFEGLYNGVRKSLVSSYVSIALTFEHLASHR*
Hoc-contig7907	2.78169e-146	CYP5065B3	MHPSDVQLFQIPAALAGSWHLPLIVLFSYSLYVFAGWNSKRRRIPPGPKGLPFIGSGYQVPAIKPWRKFAEWNRQYGPVVSLFLGSTPVVVLGKAQPAWDLLEKRSDIYSSRPRYIMGGEILSDNLRGLMLPSGEGWRKFRRVLHGGLHSRKADTYRDIQSLESKLLMSQLLTDPKNYENHIRRYAASVVVSLTYGKRIDSVDEWIVKENMASMAYLTRYATTLQR*
Hoc-contig7939	0	CYP5065B3	MGGEILSDNLRGLMLPSGEGWRKFRRVLHGGLHSRKADTYRDIQSLESKLLMSQLLTDPKNYENHIRRYAASVVVSLTYGKRIDSVDEWIVKENMASMAYLTSVNLPGKYIVESWPWLLKLPRSLQWFRWEAEEQRRRDVKLLTHLLDDVKSRIAEGTCAPCLASETLSKREEMGVSELQVAYTVSSPFGAGIETTSGTLFVFFLAMLHYPEAMKKAQAELDEVIGHDRMPGYEDRDTLPYVRALINETLRWRPVAVLGGTAHAVTEDDEYNGMFIPKGASIFANMAGIMQDPEMFPSPDTFSPERFITTTDPRLQNFELPFGFGRRICPGMHLALNSIFINVSRILWGFDIRPVKNAQGQDVLPDVWEFTNGFNSWPVSFECNISARNPKVKACVERE…
Hoc-contig12544	0	CYP512P3	MADRRTYIIVEWVSYSAQETLMQIVSRASNRVFVGLPKCRDADFCALNVEFTIAVVKAVLVLNRFPDMMKSLASRLLTSIPSARARAIRHLAPIIEERRAKQLALGDSWDDKPNDMLMWLMDEAQGQEQSVRNLAIRILTVNFTAIHTSSMSFTHALYPLAANPEYARILREEVESVVATDGWTKLAMSKMHKVDSFLRESQRFDGLGVLTMQRYALKPFTFSNGQMVPAGTLLSCTSMPVHRDAENYTNADVFDPWRFSDMREGDGEAAKHQMVSTGPEFLAFGHGKHACPGRFFAANELKAMLAHVVVTYDVRFEDGRAPPPNLY
Hoc-contig14605	8.24192e-69	CYP5144BL4	YAGGTDTTMSSAHFAILALVLHPEVQRRAQAEIDSVVGRERLPDFEDPLPYIEAVCREVSRWGVVVPLGVARTAYRDDVYRNWNISKGTEIFVNTWAMLHDPVKYPDP
Hoc-contig14611	2.48713e-59	CYP5144BL2P	PVKYPDPESFKPERFFRDDGTLNDDKVQAAFGFGRRVCPGQHLARASIWIMVACTLALFDIEPAKDEAGNEIPIHYDYTDGLVSHPLPFKCFMRPRDKEAEELIQEL*
Hoc-contig21373	1.62478e-166	CYP5144M4	MFMSDFQQSGVAAVVAVVVSLTVIGIFARKSRRLPTPPGPKSSWFGFGQPPVPTTYPWRTYQEWQRLYGDIVFYYAYGNPIVVLNSAKVADDLLDKRGAIYSSRPVRTMLRELMGWNWSFSNMFYGSSWRKYRSTFQKHFHPRAITQYQPIQLKEVQAFLRNLNRSPEDFYHHMRRNAAALVMKISYDHDIAEEGDHFVGLADRAMTGAAQAAIFGTFVVDYLPILKHVPSWFPGAEFK
Hoc-contig21646	0	CYP502C4	MPSDAAVIGGLAAAAVVSSLLIRWRNARNFPVPPGPKPYPFVGNITDLDPRELWVTSAKWAKQYGDIVYTHVFGKGIIFLNSIDVVDDLMDKRAALYSDKPRLIMVNDLVGAGNMVVFTNYGDRARRQRRLMSHTLSAHHVPRQHEAVELEARGMIGRFLEGGDAFAHLRRYAVGVILRVVYGIEMKDGDGSLRFLQVEEETADLLSNEIMSGGGVWAVDMMPWLRHLPSWLPGIGFKRKAAEWKKVFDELREGPWETLKDNMAAGKAPPSFCSELLTQVGKTVTEQDQTDIKDTANSMYSASMDTTLTIMSHFLLAMMHYPEVLKKAHAELDSVLGPGPGRMPTLADKPQLPYITAIFEEILRWSVPVPLALPHSLLDDDEYKGMHLPKGSIIFANVW…
Hoc-contig23173	0	CYP502C2	MASDLTVIGGFAAATVVASLFIKYRNWRALPVPPGPKPWPFVGNITDLRPVELWVAAREWSQQYGEIVYTHLFGKGIIFLNNLDVVNDLLDKRAAIYSDKPRLVMVNELCGVGNMVVFTNYGDKARRQRRLMSHTLSAFHVPRQHQILESEARNMIGRFLEGGDAFAHLRRYAVAIIVRIVYGVEIRDDDGSVKFLELEEETTELLANEITSRGGVWAVDMMPWLKHIPSWFPGAGFKRKANVWKKSFDELRELPWATMKANMAAGKAPSSFCSELLTQSGKTLSKQDETDIKDTANSMYSASMDTTVVIISHFLIQMMKHPEIQEKAHAELDRVLGGRLPTFADRDNLPYITAVFEESLRWACPVPLSLPHCLLEDDEYKGMHLPKGSIVFANIWKIV…
Hoc-contig24106	1.91057e-103	CYP5144BN1	MLGQHVVVLNSVQASVELLEKRGVKYSDRPSFALFEVMGWRNTLTFLPWGADFRMHRRLLHTSFTKTQCVQYQTLQMAETHRAIKSIFSDPSNWDLALRRFTSAVILRIGFGVKIKSDDDPYIQIATDASYALGHTGVPGGTPLDFFPLLRFFPSWLARSKSLKFARDWNWAIRRIHDVPFVAAQRAMAEGTAQPSFVRHQLEHRAVRVEKGESVEMTLEDIKGAAGVIFAAGQGTTWSTVVVFILSMLLHPEIQRRAQAEIDAVIGSTRLPEFSDRPSLPYLEYVLQETLRWGPVSPMGVPHKSMEDDVYNGMFIPKGSLVYANARAMCYDEKIYKYPDTFNPMRFAPVSEGGNGEPLPIGPFGFGRRICPGRHLADTTLWFMSTTMLATMSIDKSTG…
Hoc-contig24521	0	CYP5352A4	MAKEYGPLIHLKVGMQRNMLIINSAQAASDLLESRSGIYSDRPKQWMYGVLANRFLNVFGISIQHPRFRRYRKLMNSGLNPRATQSYAPLMESEVKTLLRALYTKPEELSAHVRRNAGAVILKVAYGWKVETNDDHFVKMMEKATQMNVEANTPGKWLVEDLPALRYVPSWFPGAYFQRRARYFKEQLNNIDAVPFEWVKKQMASGSYIDSFTSRMLQPDDGNTPNAEEQDIIKWCSGALYAGGADTTVSALATFVAVMALYPEIQARARAEVDAVVGRERLPTVEDVPHLPYVNATVKEILRWSPVAPMGLPHRLTQDDVYQGYFIPKDTVVYGNIWAILNDPALYPEPRKFDPERHLGENPQPDPRKYAFGFSRRVCPGAHFAETSLTFTTSSVLST…
Hoc-contig25354	7.92594e-96	CYP5144BJ7	YLPTWLPGMSFKKKALIAAEEVQEAINAPFDFAVSEFQKGTAESSFVLRSLELSSETDDTEISDEVIKNTATGIYLAGADTTVSILSTFFLVLALHPEIQTRAQAEIDAVVGRERLPEFNDKPRMPYTDAICRELLRWRMVTPLGT*
Hoc-contig26277	0	CYP5140A8	MAEFVSARVYEIRSQMNAEKMFESEKTTMLQRLVQHRVGASDELMSDQDVISEHMGHLIAGCDTTSTTLSYLCWELSRRVDIVKKLQIELDHAMPDCRSIPDIATLHQLPFLNAFIKEGLRVYGAAPSLLERVVPDSTSKNGMFSDAFDLMGFALPPGTIVATQGWSMHRDASVFPFPDTFHPERWLDDDKKSEELTKMAQYMMPFGVGARVCGGQNLALIILRVVVSAIVRNFNIMAPAETTEQSMEMRDSFVIFPASMDCQLIFNARRND*
Hoc-contig31050	6.72641e-109	CYP5340C5	EKDLERSVIGLLLKAEKNEEVISQDEVMAQMKGTIMAGYETTSISLTWALIELSKNQEIQTKLRDELAQFGAVDPTWDQLTNSFPYLDAVVQETLRTHPPVLEATRLAMEDDVVPLGTPTRAADGSTVDRIAIARGMLVTVPIAAIQLSEDVWGPDAKTFRPERWLTDDRSDAAHARE*
Hoc-contig31059	7.89677e-128	CYP5340C3	EKDLERSVIGLLLKAEGKKEVITQDEIMAQMKVMILAGYETTSISLTWALIELSKNQEIQTKLRDELSQFGTVDPTWEQLTNGLPYLDAIVHETLRTHPPVLEVNRVALEDDVVPLSTPTRAADGTTTDRIAIAHGMIVTVPIRAIHLSEDVWGPDAKTFRPERWLAGDDPAAARARELAGHRHLLT
Hoc-contig35053	0	CYP5144BJ6	DLMSIQALGQTAVIVNSAKIARDLLEKRGSIYSDRPVVPALELMKFDFNVFMARYRTSRWKIGRKIAEHSLRQSAAVAYRPMQLRKIHDFLRKLVHTKDVWSDIQHMTAAIIMSLTYGYEIAESHDKFVGQVEGIVQRASAAILPGATLINVLPFLKYLPAWLPGMSFKRDALDHIDETIFTVDAPYSFTQGEIRQGTARPSVILESMKTFSDRTMTNDEEDALKGVAATMYIAGSDTSNSLLGSFLLALVEYPDVQKRAQEEIDLVVGRDRLPDYDDRPRLPYVNAVCQELMRWRMVTPLGVVHTTTEDDVYEGYFIPKGSQIWVNAWAMLHDPVAYPDPESFRPERFLTSDGTVIEDPLLNSAFGWGRRICPGRFLADANIWAIVASVLSTFVVGKA…
Hoc-contig36365	0	CYP5344C8	MLDSIPAQHRMSLTMSIPLLRTPLSLSDILTTVQRNTHLSLAFLLGFSLLLIVRYHQSPWRRLPPGPKGLPLLGNIFQLGPKQWLTFAEWRKTYGDLIYLNAAGQPILVLNSQKVAADLLDRRAANYSGRARNIVAADILAGGLLMVFNQHSDIWRRMRKAAHEGLNKTMVQNYNHKQTSEAALLTSGILTEPQFWDQHLRRTAASTIMSVMYDSPTITSEHDPSVSRINDFVYRLTRAALPGAHFVEFFPWMMYLPSWLAKWKREAEEWFIRDTKLFEGLYLGAQGEGRKSFSGTLAEDDRFGLSLREKAWLVGGMYAAGAETTSGVLAWWMLAMTAYPETQRRAQAELDAVVGRSRIPNFADFEHLPYIRAMVKEALRWHSVTPFAMPHLAVEDDWY…
Hoc-contig46490	0	CYP505D20	MTTPIPQPPAIPFLGNLTTIEKEVPLRSFELLAKQYGDIYRLNVLGREIVVVTSYKLVNEVSDEKRFHKSISAPLREVRNLVGDGLFTAFQGEPNWAIAHRLLMPAFGAASIRGMHDDMVDIASQLLLKWERFGPNQSIDPAEDFTRLALDTICLTSMSYRLNSFYTDDVPSFAKSMFSFLKESNMRANRPSLIQAIMSGTNAKYQEDIDAMTGLADQIVAERKANPIDKNDLLNKMLLGRDAKTGEGLSDKAITNNLLTFLIAGHETTSGTLTFICYYLLKNPECMRKLREEVDDVLGDQPVQLGDLSKLPYLVAVMRETLRLVPPATIRTMTPNEDTTLGDGAYAVKAGVSIAIHTAWAQKDPAVWGDDGDDFRPERNLDGKFEALPPNAWQPFGFG…
Hoc-contig54904	0	CYP5144BG1	MMSGILAHSALIPSISPSSLAVFVIAFVAYRIVRHTRSPWRKLPPGPRGLPIIGNLFDFGGDALYVKARDWSKEYGDDVISLTTLGHTTVILNSAQAVADLYVSRGANYSDRPDMPMLIDLVGWDWTFALMRYGPRWKEHRRVFHNEFDATIKEHRVIQVPAAHELVRLLLSDRTPKKFLDHLEHYTARIIMQRVYGYTFEDAMKDPFVLVNKAASETTSTATVPGTFLVDTFPILKYVPEWMPGAGFKKIAREWRILQEAVVNRPFDMVRDQHSKGVAKPCFVGSCLEDRTNATSKSLDEDVIKSIAAVVYAAGSDTNLATLTSFVLAMVLHPEVQKRVQIELDSVLGGERLPTFEDKEHLPYFWNVMREVLRWLVVFPFAIPHRAMNADTYKGFHIP…
Hoc-contig60684	0	CYP5035Y2P	MCGHVVAQSEAWATRSSCAQSTILVKLVRLGRAGFTAVSHPHLAPVMFPVVFIVLSAIAVHVIFNRVEPRSAAAIGILILGIPATLSIALRTSFASLFSSVAFTFPNYLLALLSSVCIYRLSPFHPLAQFPGPVLFKLSRIPAWILARSGGQHRYYLALHQRCGPYVRTGPNYLHVSDASAIPVVLGSRIFTKGGRYSAIKRPGSQGSLLSMSDPHQHSQRRRIWDRALNAAALKDYQDALANRLAQLVTGLEQRVQDGPLDLSQWISMFSFDFMGDLAYGSGFHLLEQGEDKNGLIRIVSNGVRQQELAGAIPWIKPFYDMLPSSSNDLRFIQFAKEMVLKRKAKQTPVRDIFSYLMDEDDSGTPPLFFPTLVQESSFALVAGSDTSGTCLSNMFFYL…
Hoc-contig60713	0	CYP5035Y2P	MGGPFQLPPFYRLLIDHCGIPPLSPTMFPTAVIVLSAIIAHVVFNRLEPRGAAVIGILILGIPATLSIALRASFTSLLSSAAFTLSNYLLSLISSLCIYRLSPFHPLARFPGPVLFKLSRIPAWILARSGGQHHYYLALHQRFGPYVRTGPNHLHVSDASAIPVVLGSRAFTKGGRYSAIKRPGSQGSLLSMSNPHEHSQRRRIWDRALNATALKDYQDSLANRVAQLVTGLEQRVQDGPLDLSEWISMFSFDFMGDLAYGSGFHLLEQGEDKNGLIRIVSNGVRQQELAGAIPWIKPFYDMLPSSSNDLRFIQFAKEMVLKRKAKQTPVRDIFSYLMDEDDSGTPPLFFPTLVQESSFALVAGSDTSGTCLSNMFFYLLSNLATYQALQSEIDKAEMD…
Hoc-contig64808	2.67866e-158	CYP5065C1	MIGWIVLLASALFVLKSRFSDSKLPPGPPRGLFGDNRAQMSAKPYKTWTRLAKRYGHIFSFVIGNKVVIVLNTAQAAWDLLEKRGEIYSSRPRSIMGHEILSRKMWGLGMAYNDKWRKWRKLQHSCLNAKYAVNYQTFQMLESSILLRDLLDDPAKYSTHFKRFATSMAFTISYGGRIGSLDDQVVKDNAEAGRAFGSAQIPGKYIVESWPSLLWLPKRLQWFRWDFEKRRLIDLQLYLSCFRNVKRRMDSGIVKPCLSTKMWEEGPSEETTEIEMAYYVASPFSAGISTVFLSHTIAENCTDDVFVCIPFRFPLRWTSSYSPCYIFPTVHGALKLSWTPLPDGLACRPSMTNHRFHTCAQ*
Hoc-contig64842	8.4951e-169	CYP5065C2	MDSGIVKPCLSTKMWEEGPSEETTEIEMAYYVASPFSAGISTISSALDVFLLAMLHFPDCARRAQAELDSVAGRSRMPTFYDQSSLPYLRAVIKETTRWRVVAPMGMPHATTEDDVYERYHIPKGATVFGNIYMISKDPELFPDPEAFKPERFLDTTDPRLVSFDLPFGFGRRICPAQHVAEQTLFITIARILWSFVISPVLDKAGKPLLPDPDDFRSNLTARPAPFDLQLTVRDSETGKVIVAEASQSADALQEWEG*
Hoc-contig64843	3.07608e-109	CYP5065C1	MIGWIVLLASALFVLKSRFSDSKLPPGPPRGLFGDNRAQMSAKPYKTWTRLAKRYGHIFSFVIGNKVVIVLNTAQAAWDLLEKRGEIYSSRPRSIMGHEILSRKMWGLGMAYNDKWRKWRKLQHSCLNAKYAVNYQTFQMLESSILLRDLLDDPAKYSTHFKRFATSMAFTISYGGRIGSLDDQVVKDNAEAGRAFGSAQ*
Hoc-contig66884	2.82699e-40	CYP5144M15	MAEPCFITLELEDSTDQSIDPEYTTMVKHVAAISYVAGSDTTATTTASFFLAMTLHPEIQRKAQVQLDNVVGPNRLPQFSDRQYLTYIDCIIWEVESAVEAKYTDRPRAFFS*
Hoc-contig66998	0	CYP5144M15	MTLHLFSLMRDYSDLFFAVALAAFTIFLLMPRARGLPLPPGPRASWWFGTVRLPEILPWLTVAKWRETYGDIIYISQVGHSILYVNSAKVASDLLDKRSANYSSRPPSPMIRDLMGWRWAFPSMPYGPTWRKYRALFQKQFQPNSSRYQPIQAKEVHGLLRNMARSPEKFHYHIQRNATALIMRISYGHRIDEEGDIYVTLSERAIASGLNAGVFGTYLVDYIPLLRYVPDWLPGAKFKRQAKEWKKLVDDMVDQPFEMTKKRMASGTAEPCFTTLELEDSADRANDAEYATMIKSVAAISYAAGADTTISATETFLLAMMLYPEV
Hoc-contig67003	7.6106e-62	CYP5144M15	MHDEEAYPDPSVFCPDRFEDPKRNSELGINPLPDAVFGFGRRACPGRWVAFDTLWIMAASVLAVFNISKAVDADGTVIEPDTEYTTGLVSRPKPFQCSLVPRSEGAQELIRQIEDEN*
Hoc-contig72698	0	CYP5341B4	MSSTLLLPASVVLLYALTRYIQRVKQDVYVPDNPYNLALQPTGEATWLWGHEKRVFDYESNEMYTKWMIVLGPLYKIKAALFHDDVIVAADHAAVQHIFQYSDKYVKSPVFRPPVANLLGKGLVWAEGDDHKKQRRIIAPAFSQENIKGMSDDVWECAEKMENTLTNQLLSNNGNMTVNMVEKTSACTLDIIGRVAFGHDFDAGHSTESLEIAASWHHHVNMGLTFGGFVAPLLVRTFPWIVKLPISTLQAQGTTKMIVTKLANRILGRAAREGTYGRDILSLLLTAQKQEKKVEDGLTPSQIVDNVNTFIMVGHETTAGTTNFTLLQLARNPEMQKRLREEVQALQYDLNYDNIQKLEYLDAVVKEGLRLHPASPHTERVVLEDDVIPLSTPIRTSDG…
Hoc-contig76153	0	CYP5344C5	MPVLDIQFSPELVLVFFIGTVAYSIVRYVRSPWRRLPPGPKGLPVIGNILQLRDKQWTTFTKLKNSFGDLMYLNAAGQPLMVINSQKVAADLLDRRAGKSSGRPPLIVADVLTGGNVIVFLGYTDVWRRMRKATHEGFNKAVVHRYHPVQFAEAILLTTGICAQPQQWDAHFRRSAASSIMSIVYGTPPVTSENDPSVKSVNDHVARLTRANLPGAHLVEIFPWMRYLPSSMAKWKRDAEQWCKRDSKMFGNLFLSVRDRLVKGEARASLAATLIEDAGRNNLTESENAWTAGTMYAAGAETTAGVMAWFLLAMTAFPEVQQRAQVELDNIVGRSRVPTFGDYQQLPYIRAIVKEVLRWRPVDPVGMPHRTTEDDWYEGY
Hoc-contig77513	0	CYP5144M8	SVRISSKDLRKAHCTCMLLTTGLTLQMSFPVIVVGLLSACCFYILSWAYVRPRPRRLPKPPGPQSSWFRPPSLPRSLPWRTYAEWRDLYGDIIYIHIFGNPILVLNSAEVIDDLLEKRGTIYSSRPRRVMLQELIGWDWPLSAMPYGTRWRKERALFERHFHSRAMPQFHPIQIRETHALLRNLLLNPNELPNFVQRQSAALIMMLSYGHSIKDDDDVYVTLSNKAMSGAVQSGGFGTYMVDYIPILKYVPSWVPGAKFQTKAKQWREATRKMIDQPFEMVKRQMASGMAVPSFMATELERWNHSEQDPEQLTMIKDVAALSYAAGSETTVAAIMSFFLAMIIYPDILHAAQDELDSVVGRDRLPQFSDRGQLPYINCLLWECLRWNPVVPLSLPHSTL…
Hoc-contig77546	0	CYP5144M8	MSFPAVLIGFVSACCLYVLAKAYVGPRRLPKPPGPQSSWFRPPSLPRSLPWRTYAEWRSLYGDIIYIHIFGNPILILNSAKVTDDLLEKRGTIYSSRPRRIMLQELIGWNWPLSAMPYGTKWRKERALFERHFHSRAMPQFHPVQVRETHALLRNLLRNPNELPNFVQRQSAALIMMLSYGHSIKDDNDVYVTLSNKAMSGAVQAGGFGTHLVDYIPILKYVPSWVPGAGFQTKAKQWREATRKMIDQPFEMVKGQMASGMAVPSFMATELERWNHSEQDPEQLTMIKDVAALSYAAGAETTVAAIMSFFLAMTIHSDVLHAAQDELDRVVGRDRLPQFSDRGQLPYIDCLLWECLRWNPVVPLSLPHSTLEDDVYEGYFIPKGTTVLPNIWAICRDKD…
Hoc-contig88218	0	CYP5429B1	MSSLNGVVSWRLALGAASAIFVLSKVFKLLNGIKAVNGVRGLRIPFQPLAMPAVIFPSSWWNPGIYFTWSERLTFYRKWGSEVVSIVPFLSGRPTLYTSNIDVARQVVAGGIKSPWIKPESASQSMMIWGMNLIASEKETWRRHRRIMGPAFNIKTYGLVWSETLRVFKDMVSSEGWDTKDSVEIAVIQKYTFKLALYVISSVGFGLPFIWDAPPTNEDGSMPLQQAFKTFTDHPTLWLAAPKWLYKLPFKWIPDLPAAHSVLQNYMTAQINERKVALASDSSGTESQRSDVFSLLVRANDEDGKLQLDDSEVIGNVFGLLFAGHETTAHTLAATLGFLGIHPEIQKEVYEEIVQVVGHDRDPTYEDFNKLEKVLSVFYESLRLYPAGYVMIREAIEDT…
Hoc-contig92158	0	CYP5152E2	MFETLLAGLTLQLPFVVFILGSVAFSLWWKHGATKLPLPLGPPGHWLWGNDIPETKDYLKYHEWAQEYGPIYSLRSGRRTMIVIANNEAAVEILEKEGIHSADRPRTVAAGEMMSGNMRILLIGVGNRFRKLRKALHSHLQPKLVPTYEPLQLFNAKVLIRDILKNPEGHRKHARRYAASVILSLTYGKPSPSHPEDPDIPLINRCLVRIGRAVRPGAHIVDDLPWLKSVPFYGKQLRGYHREELALFRRQMQTTRDNIASKKAPPSFGKYLVERQHELELEDNEAAYLAGSMFGAGSETTGSAISVVIMAAACFPDAQTVVQNELDDVVGPNRLPSFGDADLLPQVEAFVLESFRWRPGSFSGFQHRSTQEIIYKGYRIPAGATLLPNNWSLARDPEL…
Hoc-contig93857	1.93027e-108	CYP5037U1	MVRLVDEAVEQFSETTASNAFLVDVFPILRHVPEWFPGASWKKKVPKYRKTLQDMLNLPYDWVKQQAATGAARACFVSSLLEKEKLTAEEEHVIKWAAAGIYSGGADTTVAGIKSFFLAVTLHVVEQQKAQEELDNVIGTDRLPTLADRARLPYFEALFTEILRVFTMGPIGLPHVLREDDVHNGYFIPKGSIV
Hoc-contig93858	4.99772e-75	CYP5037U1	MTVIMTILLAVGLVCLSLSLYVQRGKRRTPAPLPPGPKPLPLFGNVADLPRSQPWVTFAKWGEIYGGIVHVSALGQSIVVLNDAQYALDMLDKKGRLYSNRPTLMMAGKLVGWDEGPALIQVSKTWSEYRRLFSQFMGARAKIDACGSRGMGKARLQICRVDCADAGIRL*
Hoc-contig93891	0	CYP5037U1	MLDKKGRLYSDRPTLMMAGRLVGWDEGPALIQFSNTWNEYRRLFAQFMGTRAKIDAFKDVLHEETHGFMKRVLVDPEAWLRHSCKFAGSIVLTLAYGYKAADDEDDRMVKLVDEAMDQFSETTASNAFLVDVFPILRYIPEWFPGAAWKKKVPKYRRTLQDMLNLPYSWAKQQVEAGTARSSFLFDLLDNRQLTTQEEHVIKWAAAGIYSGGADTTVAGIECFFLAMTLQVFEQEKAQSEIDEVVGTDRLPTLAERERLPYFEALFTEVLRVYTFGPIGLPHVPREDDVHEGYFIPKGSIVITNMWQFFKDPKTYAHPEIFSPERFIASEGHPKERDPRDYLFGFGRRACPGVHLADASMWLLCVSLVAAFSIRPPVKDGKVIIPSGKYMDGSISHPEP…
Hoc-contig113688	0	CYP5344C7	MSVLSLSSSLLGELQRHKSLYAVLLLGLTAYSVVRYIRSPYRKLPPGPKGYPIIGNFLNIGDKQWHVFTEWKKVYGDFVYFKALGQPMLVLNSQKAAADLLDRRAANYSDRPPHIVACEILTGGLILGFTRFGDLWRRMRKAGNEGLHKGAVPRYYHKQTIESITLALGMVTEPRLWDRHVRRTSASTTLGIVYDAPTIASEHDPHVRRINEFVGRLTRAALPGAHFVDFFPFMKYIPSRFAKWKREAEEWCVRDSAMFESLLSGVRSRMEKEGGLVSLSATLIKDQARVNLTEHQNAWVAGSVYSAGTETTASTMAWWMLAMATNPDAQKRAQAEIDTVVGRSRLPSFADFEHLPYTRAMVKEVLRWRPVVPVGSPHRSIKDDWYEGHFIPAGTVCIT…
Hoc-contig118648	0	CYP5037S1	MASLRDAFVQYISKSSYFSLCADIACASLTVYILSVFSTSNNRLYPPGPPGWPIVGNMLQLPINKHWLVFDKWTQEYGDIFCISSLGETTIILGSVKAASDLLDVRGNIYSDRPPATMAGDLVGWNLGLGYARFDPASPQPLFSKPLFPVSSNARFRELRRIFHVSIGPRACKRPDLVLMQEEERARLLGKLLAITKKDENGLDVGHVIRESTGSLILLLTYGYRVTSAHDPLIEIVEDAMLGFARASEPGAFWVDRWPILKYIPAWLPFADFRRKAKLMREDREKLYDQPFDYVKSQLRENSALASIVSAFMTSDKDDHSGKEESEIQADEELVKAAAASLYSGGAETTQSSLMSFLLAMLVYPDVLAKSQAEIDAYLGPARESYTCRMPAIEDMQEL…
Hoc-contig119162	2.85999e-102	CYP5037S1	LAHRLTEDDTYRGYHIKKGSTVYANIWSILHDPETYPAPFEFRPERFLDEGGQLKKLEKYEDPGWIAFGFGRRICPGMFLAENSISLIIVSLLYVFNIENPRDADGMALEPEVDYDGFICHPKPFRCRISPKSRSAEALILRELPVPSEESILK*
Hoc-contig132276	0	CYP5153C1	MDLIALTFIASVIALVVYALSVYLAESRKYCITLDAIQELLKPPYPVSERTLLCARARSNARLAHTLRLANTFVSEDPQLHREFISISKSFLPQSLDQWYHLRDSARCAVKTTLSNAHSLNMHHIDFAEFLRITTFSLVADALLGADASSIRYPDALFVTEAISTLWGLSKTCSTPPAELLDEVNSHLNRWFPHLNHQDRLLDFVIPTYETMWRVVAHAIARAVDNRDRVAFRAFLETPTSRQFSTFIDDGPSVEAYINEVLRLHPPTRHISRTIQPSSPLLSAFIPTAILDRAHKAFTHTAVADIEGLHQNPLIWGDDARRFDPMRFQDMRLTHEQKTCLLPFGYGALKCIAYNAAPKIAAIVAAAVMELLDEEGSGMGLMLVRGEVMGGRVGWKGWA…
Hoc-contig134248	0	CYP5037B15	MTNSFTILDLSFTLLGLFLIKRLLSSRYSTPLPPGPKGLPIIGNVLEMPSSQEWKTFAQWGKQWGGLVSVKVLGQPIIVINSVQTAMEMLDKKSAIYSDRPVLMMGSEIVGWKWTLALTPYGDRFREYRKMLHGLMGTRTHVERFHDIMELETHRFLRRILENPEDLQDHIRKTAGAIILNISHGYHVKEHNDPFVANADTATDQFSRSTEPGAFLVDVLPALRHVPDWFPGAGWKQTAKQWNTDLERMADMPHEFVKQQMAAGTALPSFTSSYLEQQLTPTQEKHLKWAAASLYSGGADTVCSINDNGNGKATQQSSPDGIRNLYVLPSHDPLPRYTEESTTGA*
Hoc-contig134249	3.98888e-152	CYP5037B15	MEMEKLHNSLLQTVSAIYTFFLAMTLYPDTQKKAQQELDSIVGTDRIPTYSDRANLPYVDALVQEVLRWNPVTPLGVPHRLTEDDIHDGYLIPSGSIVIPNIWQFTHDEQNYKDPMTFNPDRFIASKSRNVEQDPRTLIFGFGRRVCPGLNLADASIFISCAMALALFDITKKVENGVVVEPVNDYTSGTISHPKPFKCSISPRNEKARTVINSVSLLDDN*
Hoc-contig151805	2.89162e-108	CYP5416D1	MQTLLSKEACEHHLPIHKAEAIQLMHDLLSQPEEFVDHIMRYSNSVLTSVWAGTRSPRPTSPIVSAFHEAQGKWTSLLEPGAHPPVDVLPILKYVPARWAPWKGICKDIRSRQFKLYEGLIELCERRIAKKTRTGCALEIMLDEREETGDTLEIIRGTCAALMEGGSDTTSLFLQNLVLLLVSHPEVQVKAQQELDAMAIIKEVLRLRPPVPLGVPHYTSADETVNGFLIPKGCIIFINQWAMLHDPEIYDQPDAFKPDRFLTSEFGTKPGVDLAGRRNDLHFGGVTQCEAHLRWHKSS*
Hoc-contig159230	1.03353e-105	CYP5144BL3	PDFEDPLPYVGAVCREISRWKPVTPLGVAHSAYDDDVYKGWGIPKGTHIIMNTWAILHDPVKYPDPESFKPERFLTDDGTLNDDNVQAGFGFGRRVCIGQHLASATLWFMVAHTLALYDIKRAKDDAGLDIPIHVEYTDGLVSHALPFRCSFCPRDQKAERLIREA*
Hoc-contig182801	3.63662e-161	CYP5144BJ1	MPVSTVDYLVSFVGLAVLVVFLQKRRNPSGLPYPPGPKGLPLLGNIFDIPKQSPWKVYAQWAKQYGDIISVQAMGQTIVIINSAKIARDLLGERGAIYSDRPTVPAFELMKFDYNLVFTRYRSPKWKLGRKLADHSLRLGAAVAYRPMQTRKVNQLLKKLPHTQNIIDDIRHMTAGIIMSLTYGYEIAESKDKFVYEIEDLVQRASAVAVPGATMINVFPPLRHLPAWFPGMDFKRDALSRMDQMAYVLNAPYNFTMGEIHKGIAQPSIILDTLKSFSDKDLTEAEERSLKEVAATIYIAGTDTSVSLLSSFFIALIEYPDVQKRAQGEIDAIIGRNRLPNPEDRQQLPYINAICMELKRWKMVTPLGEEFMVMISVMTVPDSVSRRGCARDYGGRCIR…
Hoc-contig216459	0	CYP5148B12	MDLSISNFTKAHFTDVLFPEITDKSVGSPILIALCAIAAGASYLLSEILPRRRLVDRQGNTIPTGPWGFPVIGAFPFLTHFPELTLDYWAKKFGGLYSIWLGNQLFMIISDPVVAKDLLITNGAIFSSRKEYFIKWGTIFKGRGVTTTPYGEKWRKHRRIAWAHLHQRAVESYTPVLDTEAMTMIKSMYEASKAGPVDPEHHAGRYALNNMLTVTFGTRTDSLDHPMVMRALKISREFMNLTGPVANLVDFIPLLQHFPSPKLSRGRKLHNDILETYGPMVKAIETRLKDGMPVVDCAVKGMLETREKEGLDDLDIIILASAFMIGGVETTAGIIQWFSALIPAYPEIQLRAQEELDRVVGRDRFPTVEDEKDLPYCRAIIKEIGRVHNPFWLGSPHVN…
Hoc-contig217801	0	CYP51F1	MGSTRLARRQRFQVWRVCRNRKFPRCNGAISTGLLYFLRALTSHRHPTPPSLSCSSPSALTSRSTAMEFNATAVPSSDAWSGYLAEAQKHLSSRIIILALINIPVLAVVLNVLKQLVLPRDKSLPPEVFYWLPFIGSAPSYGHDPLNFFFKCREKYGDVFTFVLFGRKVTVALGAKGNNFILGGKVANLSAEDAYTHLTTPVFGKDVVYDVPNEVFMEQKKFVKVGLSTDNLRAYVGMIEDEVTEFMNRDSSFRVYQMNDINEWGRFDALKVLAEITILTASRTLQGKEVRDNLDKSFSELYSDLDGGFTPINFLFPNLPLESYRKRDRAQQKMTDFYVNIIKKRREGTSANDETDMITALSNQKYRNGRQLPDHEIAHIMIALLMAGQHTSSTTGSWA…
Hoc-contig227124	6.48763e-114	CYP5144BJ1	AHQFLRKLLHSDDIMDDIRHMTTAVIMSLTYGYEIAESNDKFVANVDEIVERASKAVLPGATLINVFPLLGYLPAWLPGMSFKRDALRHIDQVNFAVEAPFAFTKGEIHKGIAQPSFIMESMNPSSGHNLAEAEEHALKQLSATLYIAGSETSNSVLGSFFLAIIKYPDVQKRAQDELDIVVGRDRLPDFEDKERLPYIMAICQELMRWRMVTPLGIVHSTTEDDVYERYFIPKGRGFRL*
Hoc-contig227222	0	CYP5144BJ6	MEQYSKLHFSCRNMYFCHSTAPTPTVSQGIRVDWETKGQINPTPHSFKMSAGILGCVFLPFGLIVLDLYLKRRRNPSGFPYPPGPRQLPLVGNLFDIPERKAWETYARWASQYGDIISIQALGQTVVIIHSAKIARDLLEKRGSVYSDRPVVPAFDLMKLDFNMLMERYGTSKWKIVRKLVDHNLRPSAIVAYRPMQIRRAHQFLRKLLHSDDIMDDIRHMTTAVIMSLTYGYEIAESNDKFVANVDEIVERASKAVLPGATLINVFPLLGYLPAWLPGMSFKRDALRHIDQVNFAVEAPFAFTKGEIHKGIAQPSFIMESMNPSSGHNLAEAEEHALKQLSATLYIAGSETSNSVLGSFFLAIIKYPDVQKRAQDELDIVVGRDRLPDFEDKERLPYI…
Hoc-contig227381	1.83171e-114	CYP5144BJ6	MEQYSKLHFSCRNMYFCHSTAPTPTVSQGIRVDWETKGQINPTPHSFKMSAGILGCVFLPFGLIVLDLYLKRRRNPSGFPYPPGPRQLPLVGNLFDIPERKAWETYARWASQYGDIISIQALGQTVVIIHSAKIARDLLEKRGSVYSDRPVVPAFDLMKLDFNMLMERYGTSKWKIVRKAHQFLRKLLHSDDIMDDIRHMTTAVIMSLTYGYEIAESNDKFVANVDEIVERASKAVLPGATLINVFPLLGYLPAWLPGMSFKRDALRHIDQVNFAVEAPFAFTKGEIHKGIAQPSFIMESMNPSSGHNLAEAEEHALKQLSATLYIGE*
Hoc-contig229102	0	CYP5144BL4	MWDSAINIQTVLAALISVFACYVYSTERRSRLPSPPPSPHGLPILGNILSIPSHNPWKRYAAWAREYNTDVLSIRTLGNLSVIINTVEAARELFEHRSTIYADRPQKPMIDLMGWSFAIGIMPYSNAWRARRRLLHQSLSGRAAIQYRPLQRKCAGELMKLLFTSPEQFEQHIQWYAAAIIMSMTYGHEVGQAGDRYAEIAERATAMLSASVFPGAAIVNAVPILRYLPDWFPGAGFKAYAEKCALLTREMRIRPFEAVKKGMADGTARPSMTSALLEQNEAKGGGEAEEVVIMDAMGMAYAAGSDTTSSTLATAILALVLHPEVQRRAQAEIDSVVGRGRLPDFGDALPYVGAICREASRWLVTLPLSSAHATYEDNVYNGQGIPKGTEIIMNTWAIL…
Hoc-contig246842	0	CYP5150S2	MLPMLLAISMTSCGVWLLWRQTRRWRRQASLHNIPGPPSGSFLTGHIGQVHAPQSWQFHADIIAEYGKVVKLNGFLGDAVLYISDTRALQSILGRDQHAFSPLPVSVEGNKLIFGPGLVSTLGDHHKRQRKLLNPFFSVNQMRYMMPIFVRVARQLREILAEKAKENRDGVELDILDWMSRTSLETIGRAGFGYSFGDLNSEVENVYAKAVKHLAPTLSSPQVMLGAQAFPWVLKVGTPNFRGLVAKYLPWKSMQTLVQIADVMNRTAQTVFESKRSALKMGDEAVLQQVGDGRDILSALLIANTNASADNGLPDSEVVAHMSVMLFGGMETTSSALSRILHLLSGHQDIQKKLRDELAKASSDGELDFDALYALPYLDAVIKETLRLYPPAQFVWRMT…
Hoc-contig285642	0	CYP5143C1	MDYAAPLLAGFLTCIFLHKCPVRGDVALAIHMAIVFGCYLIRFFDGYVERWQLLSDPLKTIFLHDSAIALTTIAYRVSPIHPLYRFPGSLIHKMTSLQTAYIVYSGRRHLIVAGLHAIYGKYVRTGPNTLSINSHAAVSPIYASAVPMDKSRAYQFGDAKGKGLFFMRKVEEHNSRRRQWAGAFSVHSLKEHKITLERRAFELVECIGMRHDGNDVVNLSQCLHHFAYDAMGDIVFGNSSRMDLMKEGDPQGLIASGLSATIAFEILGEVPSLSEILWYFPVTDRLRRLEDYAGKLMTARQNMDSCAEYHDLASHLLCATDPSMQKLSPEDLRADALFAIQAGSDTPAGVLTFLFYFLLSRRDAYDKLREELDESFFTQEEGFIDGTLDDLPYLNAVVN…
Hoc-contig294929	3.03072e-179	CYP5144K2	KPFQAAKQHIATGVYTPSLTSSALANMDLRQDISIQEDVIKGVAVTCYGAGFDTIVATLAAFILAMLFHPEVQTSAQQELDKILGAGDLPTFDDEPSLPYITALVREVLRHNPAIPLGVPHLSEEDDIHGNYLIPKGSIVIANSWSILHDEEAYPDPSSFNPARFLTPDGKMNPECKDPATAAFGFGRRICPGRHFAMSAVWIAAASMLATYNITKDVDADGKVIEPSGEWSHGSTLFNHPLPFKCTFTPRSKAAEVAIRATDEDL*
Hoc-contig305848	0	CYP502B9	SSLPLPPGPKPWPLLGNITDLKVKEFWLTAAEWAKVFGDVVYLHIFGQGIVFLNSPEAVAELMERRGAIYSDKPALVMVSELCGAEHMVAFTRYGDEARRQRRLMSRALGVNNIKQYHPLIQTETLQFLRRTLADPDYVSNVKRYAGGMTLLVVYGLEVRSNNDKYLVKSEYATDLLANEICSGGGLWPVDIIPALKHLPDWFPGAGFKRKAAMWKKVIEESVDMPYNALKDNIRAGTAVPSFCSTLLEEDGKLATELEEFDIKWTANSMYASSIDTTLTVVTHFLLAMIQHPESMRKAQKELDSVVGTSRLPTFEDRPNLPFIEAIWAECLRWGCPVPLGLPHRLMEDDVFDGMLIPKGTLVFGNVWKMLRDPKLYPDPEKFYPERFLEKVDDVTARR…
Hoc-contig313059	5.92704e-177	CYP5144BL3	MMIRQHTESTYINERPPIVVVFPELSFRSMLETVQIPALFLVIACFCAYLSVLRRPSPLPIPPGPRPLPLLGNILFFPSRKPWETYAKWARQYKSDIVSVHAFGQMTVVVNTIEAAKEMFQRRSTIYSDRPRMPMIDLMEWDFNTGLMPYSSAWRVRRKMLHQFLHSRAAIQYRPMQKKYSRELMRLLCLTPANFLAHLRHYASSIVMSMAYAHDLSQSEDRYLDIAEQAVGMLSGSVFPGAMLVNALPILRHLPDWLPGTGFKAYAEKCALLTREMRQRPFEAVKRSRIDGSARSSIVATLLEVDEADEEAIMDVGAIIYAAGADTTVSTLITAILALVLHPDVQCRAQTEIDTVVGRERLPDF
Hoc-contig312958	1.89191e-149	CYP5144BL3	MTVVVNTIEAAKEMFQRRSTIYSDRPRMPMIDLMEWDFNTGLMPYSSAWRVRRKMLHQFLHSRAAIQYRPMQKKYSRELMRLLCLTPANFLAHLRHYASSIVMSMAYAHDLSQSEDRYLDIAEQAVGMLSGSVFPGAMLVNALPILRHLPDWLPGTGFKAYAEKCALLTREMRQRPFEAVKRSRIDGSARSSIVATLLEVDEADEEAIMDVGAIIYAAGADTTVSTLITAILALVLHPDVQCRAQTEIDTVVGRERLPDF
Hoc-contig322162	0	CYP5144BQ1	MSFVVANAASASLCLICVYILTWRFRRPRLSLPPGPRSLPFIGNLFDLPRKHEWKTFTRWGEIYGDVVYLTTFGTSMLVVSSAQAAVDLMDKRSAIYSDRPRFPLVDLIGQDWNLGFMNYGKPWQKQKQAMMSKFSKTAITAYRPAQHRALRILLKNLLDDPDSFMEHLRLYSGQLIIDVTYGIPILSRDHKLVKTAEAVMHSIGVALSPVFSVFNLTPLLQVLPHWLGGGRFLDLVQKWQSDARALHEVPFDMVKASMDSGTARPSYASSLLGNLQPQASSDEESVVRDTSAVAYGAGADTSLAAVSVFFLVMLQNPKVQKIAQDELDRVIKSSRLPDHTDQPELPYITAVMKETLRWHAATPLGIAHMLTTDDEYRGWHLPAGSLIVPNVWYALSNS…
Hoc-contig321861	4.7818e-143	CYP5144BQ1	SLAAVSVFFLVMLQNPKVQKIAQDELDRVIKSSRLPDHTDQPELPYITAVMKETLRWHAATPLGIAHMLTTDDEYRGWHLPAGSLIVPNVWGMLQDPKTYDSPAEFRPERFLRDGKLDCPADKDPARILFGFGRRVCVGRHFVQDTMFLLIVQVLSVFTISTIDGGPPPEVDMTSGGVSMPMPYKCLIRPRSEIAKRVLEDDILSADDV*
Hoc-contig350439	0	CYP5344C6	MFDVIKLFQNNKPLSFVASVGIAAYFAVRYFNSPRRKLPPGPRGLPIIGNLLQLQEKQWLVFSEWREKYGDLIYVNVAGKPLVVISSQKIAGDLMDRRATIYSDRPQNIVPNDLMTGGLLITFTHYNDVWRRLRKAAHEALNKAVAHKYHPTQAVEAVLLTLGVLTDPEHWEAHLRRTAVSSIMSMLYDTPPIASEEDPTVQRINDFVIRLTRAALPGAHLVEFFPWMIYIPSKFAKWKRQALDYFAQDSILFEGLFKGVRDRVEQGEDRPSLCASLIEDAGRHGLSERENAWLAGTMYGAATDTNATVMSWWIFAMVLYPEVQKRGQAEIDAVVGRDRLPTFADFDKLPYVRGMVKECLRWRPIDPVGIPHRSIEDDWYEGYFIPAGTTIIANVWHLN…
Hoc-contig359168	0	CYP63A22	MSPRVPPGIPFLARGLLKNLVPPSLVVVATRSVLRSYFDVFVPTWFFVLVLLATPPVVVAVRINVLAYRNQREADRMDAVLVPRYNGKWIGNWDLTAKFMQEFENGYPADSLWTIIRECGTTVNTRVLWVDSIFTIDPEHIKIILSTDFTNYVKGDAFQKCMNSVLGVGVFNSDGDMWKFHRSMTRPFFSRERISHFDIFDRHAEDAIAQMKTRFGDGYAVDFQDLVSRFTLDSATEFLFGSCVHSLSTGLPYPHTAPTAASPASGPLSFAEQFSNAFSSAQTVIAARARVGKMLWPLKEMRRDEARAPMQVVDAFLGPILKDALAKERRRRGMVSVEAKVQGSSIGEMTAAGADGEVEEDATLLDHLVKITDDPKVLKDETLNILLAGRDTTAATLTF…
Hoc-contig371092	0	CYP5144M12	MGWTWSLAGMRYGNTWRRYRGLFQKHFHSRATPNYEPIEVKGVQTLLRNLHRAPNEFEHHLRRNAAALVMKISYGHDVAEDGDAYVTLAEKAMWSLTHAGIYGTYLVDYLPILKHVPTWFPGAGFKRKAFEWHKLSQAMLERPFEMVKQRMESGTAVPCVAVTELERSFNSVTKTDVKMIQGIAAISYAAGADTTVAAILTFLLAMTLNPDIQHKAQAEINRVVGTDRLPTFDDRDQLPFVTRIMWEALRWNPVTPLSVPHATVQDDIYQGYLIPKGTTIQPNVWAMFHDESKYPDSFRFEPDRYEDLKKNAELGINEPPIIGFGFGRRVCPGRWLALDNIWITIASILAVYNVVKVKDDNGRVIEPAIEFTTESVSRPKPFKCSFTARSDAALALIKQ…
Hoc-contig370734	0	CYP5144M12	MQVEEVYKSSTVWTFSSQHFPIVIYRIMFNGDLEFGLAGAATVLALLLAFLGILIRRSSRPPTPPGPKSSWFGLGRPDIPRISPWRTYMEWGNIYGDMIFYRAYGGPILIINSAKIADDLLDKRGAIYSSRPVRTMTRELMGWTWSLAGMRYGNTWRRYRGLFQKHFHSRATPNYEPIEVKGVQTLLRNLHRAPNEFEHHLRRNAAALVMKISYGHDVAEDGDAYVTLAEKAMWSLTHAGIYGTYLVDYLPILKHVPTWFPGAGFKRKAFEWHKLSQAMLERPFEMVKQRMESGTAVPCVAVTELERSFNSVTKTDVKMIQGIAAISYAAGADTTVAAILTFLLAMTLNPDIQHKAQAEINRVVGTDRLPTFDDRDQLPFVTRIMWEALRWNPVTPLSV…
Hoc-contig382137	8.9343e-123	CYP5144M11	KHRALFQKYFHSRAAPRYEPIQIREAHTLLRNLSRNPDNFEHYLQRSASALAMKISYGHDITEEDDLYVSLAKKGMSSLIKVGVHGTYLVDYLPFLRHIPSWFPGAGFKRQAYEWRADLKAMREQPFEMVKRRMETGTATPCVTSLELEKSPVKEIDVTMIQCIAAIFYAAGADTVSVLSAQTELNWSLIHFRWQPERCRSSSP*
Hoc-contig382147	0	CYP5144M11	KHRALFQKYFHSRAAPRYEPIQIREAHTLLRNLSRNPDNFEHYLQRSASALAMKISYGHDITEEDDLYVSLAKKGMSSLIKVGVHGTYLVDYLPFLRHIPSWFPGAGFKRQAYEWRADLKAMREQPFEMVKRRMETGTATPCVTSLELEKSPVKEIDVTMIQCIAAIFYAAGADTMAAGALSFFLAMMTHPDIQRKAQAEIDAVVGTDHLPTFKDRGNLPFVNCLLWECLRWSPVAPMAVPHAPIQDDIYEGYWIPKGTAILPNVWGMLHDEEKYPDAFKFMPERFAEPQKNAQSGINELPHIAFGFGRRVCPGRWVALDHLWITMASILAVFTIAKPKDPEGNIIEQDIDVTIGSVSRPQPFKCSLVPRSEAALALIRQTEEQQSLN*
Hoc-contig384288	0	CYP5150S3	AACGMALMWKLVTRRMKQASLRNIPGPPSKSLWSGNMGEVHDPHGWKFHADIAANYGRIVKLNGILGDAFLYVSDTRALYQILIKDQYTFEEPSETIEMNKLVFGPGLVSALGEDHKRQRKLLTPVFSSSHMRYMTPIFDRIAHQLRDVLTVKIENEKGRAEVDMMDWMSRAALEIIGQGGLGYSFDSMDVNAKNVYANATKNLLPTIASPQMMIAGQFLPWLVKVGNAAFRKFAAKYIPWKEWQNLVGIVSVMDHTSRHVFDSKKRALEMGDEAVLKQVGEGKDIMSVLLRANLDAAEEDRLPESKLLSQMNTLIFAATDSTSSALSRILHILAENPSAQDKLRAELSEA
Hoc-contig399090	0	CYP5151A8	YLYGICLLSMFLVSYKAYRWLRRNPLHELDGPPSTRILGGHMSLVLDPGRSPLAHERFVKEYGRNVRIQGIHPWDVRLLPMDPVSVAHVLKNSTVYEKPWQSRRLITGLIGCGLLAAEGQMHKRQRRVVTPAFSIQNMRALVPLVFRKGEELRDKWMEMIEAQKKDTSETSMMLDVCHWISRATFDVIGLAGFDYQFNAIQNESNELFCAYKDMFEVAISQGQSIKSIASIYLPIISRILPDKQFLAVRQGQATIQRVASQLVQEKKRKILEGERTGKSYEGKDLLTLLLKSNAATDLPEEQRISDDDILHNINTFMFAGSDTTSLALTWTLVLLAKFPDWQTRLRNELLSIRPSTPHATLSTDEVESLYTVLSALPLLHNVCRESLRLIPPVHSSLRV…
Hoc-contig399127	0	CYP5144M15	MQNALSSLVNLSDVLVAVSLPLLAFLLFKSRAPRLPLPPGPKASWWYGKVSLPHVAPWRTFVQWRETYGDIVYISQLGNPILYVNSAKAAADLLDKRSTNYSSRPYWPMWQDIIGWSWAFSGMPYGPTWRKYRALFQKQFSPNSSLYQPIQVQEGHTLLRNLADDPEKLDHHIERNAAALIMRISYGHHIEDDDDIFITLADKAMATAQQAAVFGTFLVDYIPLLKYVPAWMPGGKFKRHAAEWRKAVEAMVDQPFEMTKELMASGMAEPCFTTLELEESAGQAKDSEYVTMVKRVAAISYAAGSDTTVSTIASFFLTMMLYPEVQRKAQARLDKVIDVDRLPRFSDRKDLSYIDCIIWEALRWQPTVPMGLSHTSVKDDIYEGYSIPKGTTIFPNIWA…
Hoc-contig407527	0	CYP5139N1	MSHFTLLSAFVTAGVVLAVYVAYELLQRAFRAHKSPLGNIPGPKLVNLLRGSFTHAHEFDTYRLMEQWINKYGHTFKYTSFFGTNKLVTMDTKALSHILSHPVAYEKSKAVRFNLGELLGKGLLFVEGAEHRQQRKIMSPAFGTAQIRQFTEIFMQKANELRSIWMAEVARTSRKDGRLQLDAFAWLNKVTLDIIGLAGFNYDFGTLYAADGKPDELNEAVRTMFSFNTTKISFLLQLLFPLARIIPTERSREVAKSLHVIRRVGTKMIADKKAAVLNNASGGVEKKDVEGRDLLSLLIKSNMATDIPDSARMNDEEILSQVPTFLVAGHETTSTGVAWALFALAGHPAAQNTLRAELLEYPTDQPTMEQLNSLSYLDAVVREVMRIHAPVGSTERVAV…
Hoc-contig421390	0	CYP5035Y1	MSPAVFLVLSALSAHLIFNRLEPRDAGCLVFLTVGFPAVLSVALRPQGVSILSSVLSSYAVYLSSLVLSVVVYRISPFHPLAKYPGPLFLKISRFSAWVVVMGGNQHRYYHSLHQRYGPYVRTGPNHLHISDAAAIPAVLASRNFTKGGRYNVTHSTASLLNILDPQEHSQRRRIWDRAFSSNAIKGYQDSLYTRVSQLVSVLEKNSETGSVNLSQWLSLFSFDFMGDLAYGGIFELMKDGGDTHGFVKMSTLGIEQQEILGTMPWLRAFYRLLPNSGDTMRLRAFAKDTVMKRVAKGSMIRDIFSFLMDEDGAGGKALPFPVLAAEASFAIVAGSDTSGVTLVNIFYYLLSNTKAYRRLQAEIDRAVSESAIDPAALTTLPYLNAVINETLRLQPLVP…
Hoc-contig440467	0	CYP5065B2	MTSPLLAVGSLSAGYMEFPLVLLMVYTLHAILDWSAKRRRMPPGPRGLPFLGNTYQLRGFMPWKTFAQWNKQYGPINSLFLGQTPVIVLGSAKAAWDLLDKRSDIYSSRPRFIMAGELLSNNMRGFLMPSGAKWRTFRKIMHGSFNIRKADSYQEIQSLESKVMMHELLHKPKDYEKHIRRYAASIIVSVAYGRRIDTVDDWIVTENVASVTYFTSINIPGKYLVESMPWLLKLPPSLQWFRHAPEERRKRDVKLFTHLVEDVKARASEGTCPPCMGMEALAKKEELNWNELQIGYVLASSFGAGIDTTFKTLLVFLLAMLHHPNAMKKAQAELDAVVGPERMPEFDDKAHLPYVNALISEVTRWRPVAVLGGAPHATTTDDHYEGMFIPKGSTVFANV…
Hoc-contig441854	0	CYP5144BJ1	MPRRQNPSGLPLPPGPTPLPLIGNIFDIPKRVPWETYAQWAHRYGDILSLRVFGETVVIINSPRIARDLVEKRAGIYSDRPVVHAYEVMKLDFNLVMAKYTSDKWKIGRKLADHSLRQSAATVYRPMQIRRVRQFLKKISRRDDIWEDLKHMTAGIVMSLTYGYNIAESNDTFVAHVENVLQRASSALLPGTTLINIFPSLKYLPAWLPGMSFKREALSHLGEMKLVVEAPFEFTKGEIMKGVAQPSIISESMDSFSDKELSEEEERILKEVAATLYIAGTDSTASTLAFFILALLRHPEVQKHAQNELDTVVGRDRLPEFEDRNQLPYIQAICQELMRWRMITPLGRLLT*
Hoc-contig441790	6.21096e-170	CYP5144BJ3	MSTSALNWVISLLGLVLFTTYLKRRRNSSGFPFPPGPTPLPFIGNVLDIPKRVPWEMYSQWADQYGDIMSIQAFGETMVIISSVRMARELLEKRGSNYSDRPVVPAYEVMKFDFNLVSAKSTSTKWKIGRKLADHSLRQSAAMVYRPMQIRKVHKLLRKLLHTHDLWNDLKHTTAGIVMSLTYGYDIADSDDNLIAHVEDIAQRASSALLPGSTFINVFPFLKYLPAWLPGMDFKREALRHVGEMVITIEAPFSFTKGEIMKGTAHPSIVLNTMNSFSENDLTEEEEHVLKEVAASPTLLAQIRQLQH*
Hoc-contig441791	2.14979e-162	CYP5144BJ2	EIIKGTAQPSIVVDTINSSSDKDLTEEEECALKDVAATLYIAGTDTTASVLAFFIRALIRYPEVQKRAQSELDAVVGRDRLPEYEDKEALPYISAICQELLRWRMVAPLGVPHAAMEDDVYEGLFIPKGSQILANTWSMLHNPEAYPDPESFRPERFLASDSTLIEDPLLISAYGWGRRICPGRFLANTTIWLTVASILSAFNVGKARDADGREIPVEDMYVDQGVVCQPLPFKCSITPRDARAKKLIAATEIEMD*
Hoc-contig443029	0	CYP5144BK5	MLVLSLSLVTTLFGFMVTISLHMRRKHKNSCPLPPGPTGLPVIGNLLDIPKSREWVTYEKWGKEFGSDIIHMNALGTHLIILNSAKATDELFDRRSSLYSDRPLLVALNVILKIDWAMGFSRYGTRWRNMRREFHRYFHPAASQQYRPIEVKATHELLRRLLDTPSDFLEHIRLMAGQTIIKIAYGIDVQQKDDPYIDAAEDVLKAMAFGSTGRAGLVDTFPMLALLPAWFPGNSFKREAKRWDGAAPRMIEGPYYIAREATVNGTAEPSVAASMIQRLRAGAGPSYLSEDIIKKTSGTMYFAGADTTVAALQIFFFAMVLYPEAQKKAQAEIDNVIGTERLPNFSDEKTLPYVGALMKEVFRWRPVSPLAIQHRVIADDIYEGYYIPAGSMVIGNTWA…
Hoc-contig444360	0	CYP63C4	MLSGEGFEWFEKGYYWRERFESFLGNGIFNRDKQEWANHRAIARPWFAKDRVSDLNLFDRHTAHTFDFIASFSQSQQAFDIQDLLGRFTLDVSSEFLFGSCLNTLDGALPVAGMAKMGPKGSSIDDEFGTFAWAFEDLQLKTSIRSIIGKFWPLLELFKDQTTESNKIVHGYLKGLVENALKEKARAGTQGGRKDEEKTFLSHLADSTDDAETIRFQVLNMLLAGRDTTAITLTFVVYFLTIYPDISDRLREEILDEYGFDGQPTMDTMRKLKYLRAVIDETLRFFPPVPVNLRISDSNPHTYPASDSDNAPKYYVPPNTEILYNTALMHRRPDLWGDDAEEFRPDRWLEPDVIKKVTNNPWMYVPFHAGPRVCLGQNFAYNEMSFFLVRLLQRFRRFE…
Hoc-contig475881	1.04064e-145	CYP5144BM1	MSSSLDRLDIAVCAVVVVAIVIIYLNQRRNRYPYPPGPKGLPILGNVLDIPEQRQWLTYARWGRESGSPIIRLNVLGTSIIVVNDLKTAVDLFEKRGDLYSNRPRMPMVNEALGFDWDIGFTEDMERWKICRREFTIRFRQIASRNYRDHELAVTHELLNKLLVSPDDFMRHIRYMAGTLVLDIAYGIKAKPENDEYIEIAEKGLEGLEKSGDKNIIDILPWSA*
Hoc-contig475777	0	CYP5144BM1	MGWKRQVDECRRWSFAMRDTPFEYVKTQLVKGLAKPSLTTDLLENLEGRFPDLKTKESYIKTIAGTVYSAGSDTTISVLNALVLTMVMFPDIQQRAHAEIDLVIGPDRLPEFSDEGELPYITAIIKELLRWNVIQPIALPHSTASDDIYRGYYIPKGATVLGNAWAILNDPVAYPEPEKFKPERFLMLNGKLDPNVQDPGVAFGFGRRICPGRFMAMDSMWITTACILASFKIGRAVGLDGKEIIPSGEFQPGLVVHPLPFKCDIKPRSERALALIRASQERWA*
Hoc-contig482045	0	CYP5144BH2	MSFINLGFLDFVALIALLILAKAYWTKHRKPYGLPYPPGPMPLPLVGNIFDILNRNTWKTYAKWGKTYGAVVSFTVLGQRLVILNSHKAAKDLLDKRGEIYSDRPVVPVFKIMGVDWWNIVFTSYTHEWRAQRRVSDRSLRPSAALLYRPMQRRYTHDFLKKLLHRPEALDEHIAHLTGAIVINLAYGYEIAESNDRFVSLAEEISYRSSAVFLPGATLVNALPILRHLPAWVPGMRFKGMASETARIAREMVNAPYEYVKKAMRDGTARPSLTRDNLNAYQGIGPTEQEELTIKSVAATLYTAGADTSKAALGSAFLALVLSPAVQKRAQAEIDVVVGRGRLPDFGDYENLPYVNAICMEVKRWHPVVPLGVSHVIREDDVYEGYYIPKGTNIFANLW…
Hoc-contig486860	0	CYP5144M6	MLADAIQQYGITTIVAVAAISTTLLGVVARRARRKSTPPGPESPWLGFGQPFVPASSPWHTYQEWQKLYGDIVFYYAFGSPVAVINSAKIADDLLDKRGAVYSSRPLRTMSRELMGWTWSLAGMPYGSDWRKYRTAFQKHFNPRATTRYEPLQLKEVQTFLRNLRRTPDNYYHHMRRNAAALVMKINYDHDIADEGDYYVALADRAMNTLVKVLLHGSYAVDNLPILKYVPSWFPGAEFKKQAKEWRKDSTAMLEKPFEMVKRRMAEGTAGPCITTIELEDASKEKTIDVQMIQGITAISYAAGADTTVAAIMSFIRAAMNDPSIQRKAQEEIDRVVGNDRLPTFEDRNAMPYVTGIVWESLRWNPVAPLALTHRTTADDVYGGYYIPKGTAVIPNVWG…
Hoc-contig523072	1.6301e-146	CYP5150S3	EEDRLPESELLAQMNTLIFAAMDTSSSALSRIFQLLTENPSVQDKLRAELSEATASGDLSFDELTALPYLEAVVRETLRLHPPAVSVNRTCRKDIMLQLGTPIIGVDGKKMSEIFVPNNTGIIVSILSVNRDPGIWGPDVLEWKPERWLAPLPSSVTEAHIPGVYANTLTFLGGGRACIGFKFSQLEMKVVLAALLPAFRFAPSKTRISWSMGGVSGPLVEGSCQPTMPLVLTSAKDGIGE*
Hoc-contig523160	1.99072e-132	CYP5150S5P	MLAGEIAVSLLVACGILLTWKVVARWVRQTPLRNIPGPPSKSLWSGNMSQVHDPHGWKFHADIAANYGRIVRLSGILGDSFLYISDTRSLYQILLKDSAAFEEPSEVIETNKLIVGQSLVSTLGDHHKRQRKLLNPVFSSNHMRYMTPIFDRIAHQLRDVLSGKIKDGNGKAEVDMMDWMTRAALEIIGQGGLGYSFDTMDVNANNAYANATKTLL*
Hoc-contig523219	4.54435e-110	CYP5150S3	MMDWMTRAALEIIGQGGLGYSFDTMDVNADNAYANATKTLLPTISSPHMMIAGQFLPYAVKVGNAAFRRLAARYLPWKTWQYLVGIVDVMDHTSRDVFESKKRAMEMGDEAVLQQVGEGKDITSVLLKANLDAAEEDRLPESELVAQMSTLIFAAMDTTSSALSRILQILTENPSAQD
Hoc-contig542678	0	CYP5144BK9	VAVDLILEIAYGSNMRSIGDTGDDYVIIAEKTLDAMLIGSTPHAVLLDLFPILSRLPAWFPGAGIKREATRWRPFVEAMMDVPYRKMKETVRDGTAPPSVASSMAFELESKGVPEDIIKQTTASMYLGGVDTTVSALSSFFLAMVLNPDAQAKAQKEIDTVVGNERLPEFSGEASLPYVGALVKEVLRWRPVLPLAIPHRASSDDEYKGYYIPAGSLVIGNTWAIMHDESVFPNPDRFDPGHFLDANGTSPDFAFGFGRRVCPGRFMAYSSLWAMIASVLATFTISKAVDEDGNEIEVSDEYTAGMAT*
Hoc-contig562558	0	CYP5150V1	MPSMSLQIPILAFIGLVTAWLRRRFFVASSLSNLPGPPSPSWIRGHMDKLFHAQGWDFHLKEIGEYGTAVRLRGFLGEDVLYLTDPEGLRHILTRDHDDIYDEPPMIIERNKLLWGHGLLSSTGSAHRKQRHALNPAFSTSRLSEVLPIFYAITHKLEDRLAEILRFGPAEIDMLVWMSRASLELIGQAGIGVSFDNLTADSPPNKYMVAAKQLIPLAFPLQGFMRLIPYIVKLGSPRLRGFLAGIAPHPNIRKLKEIIYFLYETNSSVYRKRLDDLSKGDDAAKTMIGNGKDTVSILIKENAALPQTERLTDDELISTIGTLVFAGQDTTSVALSRILHTLALDQERQQKLRQELQQSLVHDFSFKDLMDLQYLDAVCKETLRVYSPVTQLHRVPRKD…
Hoc-contig562559	0	CYP5430A1	IAQNPDGSYVANIPTVVGRANLDALGKAAFEYDFGSLRGKSTELEESLHQFTTKGYGLPSNWKLFMQGIMAHASPRLLNMMTYFPSESLEFLQRHVRLSNDISKTLLSKKQDAFEEGNLGKDVLSLVVKANLSETEKHRLEDEEVIPQLSSILSAGYETSTNSIGWIIFELARHPEKHRTLCDEVIRAQEAAEAQGQIELSYEEIANLPYLNAVIKETYRFDTVVPHLFRQATRDDVLPLSKTIRTSSRKIVDSIPIPKGIRIVISNVGYNQDETIWGHDAGTWRPERWLDGTVENSVWNRNQALDGDTNVNIGVMNNLMSFGSGHRGCIGWRFALVETQIFLFEMIRKLNFEVTEDIKEGRVRRENCLVTQPLVEGKEVGSLPIRISAA*
Hoc-contig567406	5.01179e-91	CYP5143D1	MRDGDPDQLVENGKMATMIVESIGQTPWLMDILWHIPASKAIHQLRHIAASMMHVRVRATEIGIRDLSSYLIEGDRRSGEKIPMSDLEVEALVAIQAGSDNTAALMTLSIYFMLAHPPTYRLLQEELDSTFPNATEKLDHKKLASISLLDAVINESLRLGTPFFLPRIVPDGGVTIDEQFIPGGSIVASATYSQHVSEDNFFPDPMVYRPERWLPCGLGVGSILNRSAMSPFSSGPAVCVAKSFAIQEMRLVVARLVLSFDMSFAPTFDAKAFLNGYRNIRTTIFDKPLLVKAVRRSNAIPLET*
Hoc-contig567432	6.3348e-115	CYP5143D1	MLRKGLNSFLQEEADWLLPVPSSQALGDYAVVVYAIGSSVLYNYAIRGLSSESPFLLTAALSSIYVTSLSLFTVTYRLSLFHPLAAFPGPVTWRISSIVLAVVSYKGKRHYILDDLHKKYGKFVQIGPNALSINSSTASNIIYGATHHMEKSDSYAKPGHVGGVALFFKQDREDHAKRKKIWTNAFTASAVENFFPPLEKRTWQLTRCIENRTDHNGVVDLGQCFEHWSYDFMGEIVFGGCNDLELMRNGDPDRLVAGGKMATIVVDSIGQTPWLMDIMWHIPASKAIHHLRHVAASMMRVRVRAAEVDIRDLSSYLIEGDRHTGEKIPMSDLEIDALIAIQGGSDNTASSMTLSIYFMLTNPSTYQLLQAELDKAFPDPTENLDNKKLARIPLLDGVI…
Hoc-contig656104	0	CYP53C8	MAGPEGEGGWKGRNGRLWLDCLPWYNYLAFDIIGDLAFGSPFGMLLAAKDSAPVATSHEKAIASYGKEGVAPEVVSIPAVQILNDRGEFSAAMGVLPPAWRPVVKRYIPWYSKGDRAVKNLAGIAVAAVSKRLATPNYRVDLLSKLQEGKDDEGRPMGREELTAEALTQLIAGSDTTSNTSCAITYYLAANPRCQEKLQLELDSALGNEDDVASTFESTKRLTYLEAVINESIRLHSTSGIGLPRVVPKGGLEILGKTFPEGTVLSVPSYTIHRDTTVWGDDPDAFRPERWFEQDNDAIQKTFNPFSFGPRACVGRNLASMELLIIISSILRHYSFVLEEPEKPFATSEGFLRKPLDCKVGIKRRDL*
Hoc-contig674677	0	CYP6005A3	MASRLVQRASTFGVPKPEAPNNGEHDQSDGIPKVIRDFREQIKKGLPTYYEPSTLAALVDAIGNLNSLDDRKMLLEHILTILSHMPEGPVLKRLENLVIEFLYNDLSHPPATYLGDKYAWRNADGSHNNLSDPSMGKAGTPYARSVQQTHALPLNNLPDAGLVFDTLLKREGFVKHPAGLSSMMFSFAALVIHTVFRTSHKDVNINETSSYVDLSPLYGHDEKSLNKIRVRDGRGLLYPDTFAEDRLLLLPPAVCVLLVLFSRNHNYIARKLLEINERGTFIDPDTSSNDPDRSKKLLKQEDEIFNTARLVNCAWFGAAIFADYFSSILGLVRQGSSWSLNPFGEIREEDHKLFERGKGNVCSVEFNCLYRWHATTSVEDEKWVEQLMAHTFENKPVDQ…
Hoc-contig676510	0	CYP5144BK6	MAWYVYLNSSNIGISIELSVEKEVIDALSMDSGLTLAHISHGVSSSIKEAAPRMTSSLTLRSTTMTWTSPAPSTLAVVTGVMGFLALLYQWTKPTRPFPPGPKRLPIIGNMLDLPKDNAWFVYQQWSKEYRSDVIHVDALGTHLIIVNSAKAAKEMFEKRFSLYSNRPALVAMRQILKLDWALAFAPYDLDVRSQRKIFHHHLSPAASRQYQHIEAKTTLELLQRLLDTPWDFVEHLRHMTGGTILETAYGIEIQPRNDPYINIVEKAVEALTVGSTHRARVYDTFPILARLPECLPGMSFKREAKKWSSQCALLVEMPFRAVREAVASGLAKESIASSLLQDNGEDGSHCDENVAKKATAAMYLGGADTTLSTIITFILVMVLYPEVQQKAHAEIDAV…
Hoc-contig676952	0	CYP5144BK6	MISTNPSPSTLALALGFTSFSALLYKWWTKPSHRLPPGPKRLPVIGNVFDIPKDFAWITYQRWSKEYDSDVIHVDALGTHLIVVNSAKAANELFEKRSSIYSDRPAFVTMKEILKMKWAMGFTSYGADWRRLRKAFHQHFHPVASEQYHPIEARATLDLLQRLLHTPQDFIDHIRHMAGRTILEITYGIEVQPQNDYYINTVEKALDAMTFGSSPRANVFETFPILTRLPDWLPGMSLKREAKEWIPSCIQVAEAPFRAVKEAVANGTAIESVTSSLLRDSEDNKSPWDEDIAKRVPAAMLFGGADTTLSAITTFMLTMVLYPDIQRKAHAEIDAVIGHDRLPIHSDEDLLPYVGAVVKEVLRWSPIAPLAIPHSVMSDDIYEGYFIPAGSIVLGNCWA…
Hoc-contig678220	0	CYP5150U1	MFVAIRSSPLFFDLLLCSVCSSILYIVLRISQRASRRSYFRGIPGPSPKSYITGNLSQLFNAKGLSFHHDLTKLYGNIVKVYGFFGDEQLYISDPRALQSIIVKDQDSFEETATFIETNKLIFGEGLVATVGDHHKRQRKIVNPAFSVPQLRKLVPKLYDVAHRLSDAVGKEIEGSSEVLDMAQWMSRVALESVGQAILGYSFDPLNSPSNNPYTKAIRELIPALFRVSLIRQFAPFISRLGSPAFRRKLVEITPNATVQKIKMMSDVMYDTAKDILRDKKDTFSRSKDAQEQTHDPMDIISILLGRNKGSTTEEQLSDEELIGQMTVLIFGAQDTTSSALSRILFMLATHPIVQDNIRHEIQEARSRENNHRLNDDNISYDQLLLLPWLDAVIKETLR…
Hoc-contig682043	3.65116e-109	CYP5144BK7	AHAEIDAIIGHGRLPKHSDEKSLPYVSAVVKEVMRWMPVSALGLPHSVLSDDIYEGHLIPAGSIVLCNYWAILHDESVFPDPNVFKPERFLDASGGATSDFPDAAFGFGRRICPGRFMARAMVWLAIVSILTTFDISKAVDEDGNEIVPTGEFVDGLIICPAPFKCKIEPRSSSAESLVRTALA*
Hoc-contig691371	0	CYP5144BK5	MIFKGTHIYCRLTSPCCGVLCSPYKRTSREVVLTVLSFREHNDNMWIFLLDLVPVLLLCFSGVLYARRKKATCPLPPGPKGLLIVGNVLDIPKTREWITYEKWGKEFGSDIIHMEVFGTHLIVLNSAKAAKELFKRRSSLYSDRPRLIALNIILHFDWTLAFLRYGPRWRNMRREFHRYFHPTAARQYHPIERDAAHELLRRLMDTPTNFSSHIRHMAGQIIIKIAYGIDVRPKDDPYVDAAEDAMKAFAFGSTPQAELLDTFPLLARLPAWIPGNSFRREAEVWAMCAPRGIEKPYRAVKEDIINGAANPSVTAQMIQQQCAGEAPSYLDEDTVMHTTGSMYLAGADTTVSALQTFFLAMVLHPEAQRKAQDELDRVVGTDRLPDFTDEPALPYVTAL…
Hoc-contig693962	7.38331e-81	CYP5144BM1	MRYVAHLAVPHSTASEDMYKGYYIPKGAVVIGNSWAILHNPVAYPEPERFNPNRFLTPDGQLDLTVQDPEVAFGYGRRICPGRFMAMDSMWMNTACILAVFKIGRAVDHDGKEIVPTGEFRSGLVTHPMPFECAIKPRSDRAISLIRASQEQWA*
Hoc-contig699976	0	CYP5156B2	MYSVGLQPSLELISSNLTSWPVICLAGVLAGWLYVSAHERAQEDAPVSLPGYRLSSIIPFFRQRYDFLNWGFHFTEEPIFQFSLLRNPVVVVSGERGRKDFFNAKGLDLQEGFRVLSGALPFVQGVTSDLRQRRIAQIYKRLATVQRNDRLTELIPEILEDSRRIMGSWGKSGTFDPFDRIYELVFQTTVRCLTCAEIANDPVVVARLKELYDRVDRGTTPATVLFPWFPSPAMIMKFRATKEIYDIVVATIKVRKESGVSHNDSLQMLLDSGDEPSMIVGFIMGLLIAGARSTGTIASWMITLLGCHPEWRHKALLEVQALLSTHSINNDPLNSTPTTQATLLSTISLTAWESEMPVLDSLIRETLRMAQPHVAMRRNVGPDMYIGGKSVPSGAFAIY…
Hoc-contig730334	2.24548e-168	CYP5065D1	MAASARETVQHEGLGLSETEVAYAVSAPFGAGIDTTSSSVEYFLLAALRHPMATRKAQAEIDRAVGRARLPTFADADAGNLPYLTAFIKEVERWRPVVPLAVPHALTRDDVYAGYELPRGSTVFANIHAMTRDPKLFPKPEVFHPERFLPTLVPYAGDGGVGKEKNAMGEYMDPHLKDFTLPFGFGRRMCPGMHVASQSMFILAARILWAFDILPHPDDAANPNILKRRSPLDDEISLGLVRAPAPFRFELRVRHPDALKMVEAEAAEAELRLMEWD*
Hoc-contig733973	1.30951e-42	CYP5348W1	MIRQVAAGSSAPKQKQMTFAWFSLISLSATMALVDSLVHSHLGRINVPPLIPAVGLACLVLLGLTYRRRQAKQTLKRLPGPPGYPFIGNLLQLVGAERPHLLFPEWNRKYGDIVQFSILGFQSIVINKFSIAVDLLEKRGAIYSDRPSMVLVTEILGWDTAMPVMRYGAQFRKHRRLSQALLNPNASRGYARLHEELANRLIAALTAHPEQFNDHTLIYAASTIFKLTYDVDVTSEDHHLIRLANRAVKKSAEAFQASGAIVDVFPSLKWFYTSYPDKAPFSGFKTTAVDLRQEVDKANGIPYDMAKERIKWHCPTFSRQRCNQQLRRNPGYIGRG*
Hoc-contig733974	2.3699e-58	CYP502B9	MESPMIWRKKGSNGTAQPSLVSDAINNSGGIQGISAEDEVDIRGLAGILYGAGQETTMATLNSFILAMIHNPEVQRKAQAAIDAVVPRGRLPNLNDRPDIPYLEAFIKELYRWASPLVIALPHAVIQDDFYGDYFIPKGTSIIASTIGMLNACPRPADFVPERFIDGTDLGDVPADPREVAFGFGRRRCPGIHVADNSIWTAVSQMLASFDFLPELVDGKECLPPVKFGKEIIRHPEPFRCRIQPRDDHQRLVAV*
Hoc-contig748793	0	CYP61A1	MATLFKDYSASASMPSSTAASQLYSIPIPSFLSSVTGPAAWWYTTAAIVLALLALEQSVYRWKKQHLPGDKWTIPIIGKFADSMKPTMEGYMKQWESGALSAISVFNIFIVMSSSNEYSRKILNSPNHAEPCLVHSAKQILLPDNWVFLTGKTHVEYRRGLNALFTRKALGIYVQIMDDITREHLSRWLKEAAEDPTPKPVMMTVRNLNMETSLRVFCGNHLPARATQEISEKYWSITLALELVNFPLALPGTKVYRAIQARKVALAWLELAAKNSKIAMAAGRESECMLDEWVKVLADPAYKGRREFTDHEMAMVVFSFLFASQDAMSSGLIYGFQHLADRPEILAKVREEQDRVRGGDNDKAMTLEMLDEMPYLKAVVKESLRVKPPVTMVPYKTTK…
Hoc-contig779631	0	CYP5150S6	MNSQCVGDTAASTPTTTSRTPGSVIPLWLEGPACGMSSKSRCQQLRTTSYKESVKAICSGRRRLLSLTASYSPATDRFISNMITAVPAFFFASWVLWKLVNRWNRQAPLRNIAGPPSPSLLTGHMGQVYSQQGWKFHADLAANYGKVVKLDGLLGDAQLYVSDTRALHNILVKDQHIFEESSHFIQQNRLIFGMGLASTLGDHHKRQRKLLNPVFSSSHMRYMMPTFYRISHQLRDVLVRMTKDCSAEVDMMDWMTRAALEIIGQGGLGYSFDSLNDKIENSYGNAAKTLWPTINSPPIMIIGQFLPWAVKIGNAAFRRAIAEAIPEKTIRQLVNIVNIMDTTAKEVFDIKKTALNKGDEAMIAQIGEGKDIMSILLRANLAASEEDSLTESELLAQMN…
Hoc-contig791298	0	CYP5344D1	MSNFSFPFATSSFTSSTGEATGVDPKLFVWALLSIGSMVLFLNARAKRNGPLPPGPKGLPFFGNVFQLSEDAWHRFTEWKHVYGPIVYLDLCSQGVIVLSSNKVAADLLDRRAAIYSDRPRFIVACGMLTEGLFFTFSRYGDKWRRMRRAAHTGLHKVVVNMFQPQQTAEATLLIKDIIKDPSAWDAHVRRSIFSTVLNVTYDTPVITSMKDDKIEGILRFTKHILRAAYIDGHMVEYFPWLQHLPSRIAQWKKDVERWSREYSKMFQGFYGSVKRRAIQGDERPSFAFSLHEKRTSYGLTEKEMAWLSATIAAGSESVRTFYNGFHNLL*
Hoc-contig791300	5.93461e-151	CYP5344D1	MLAMVRNPDIQRKAQAEIDDVVGRDRLPTFADYEHLPYIRALVREVLRWNPVDPLGMQHRSTQDDWYGGYFIPAGTICIANVWAMNRDPEIWGTDAHEFKPERHLDAQGRLAKAPADTRDEGHVTFGFGRRICVGRHLANNSLFINIAYMLWMFSINPVLGEDGRPIIPTDESLNLGLVVRPRPFDCVITPRHPDALATFEHHKLDYGL*
Hoc-contig793847	0	CYP5144BG4	MVISSAMDAFLLSAAFVFAIITVIRVHKIFNRKSSLPLPPGPRGLPLIGNILDLANNDIHIKSRLWSRELGEDVISLNILGNTMIVLNSAAAVSDFFEKRGSNYSDRPDMPMIIDLMGWDWTFALMRYGPRWKEHRRVFHSHFNHSVSEHQHIQLKISHELLALLLDSPVNYLDHIRHYAAHIIMKRVYGHTVVDGNDPYVHLVDKASQSTSEAAVPGAFLVDLFPSLKHVPEWVPGASFKRKAREWRQLSEAMINAPYNMVKSKVTAGRAEPCFVAECLEQNASFPKEALSEELIKDTAAVAYAAGADTSVSTLTTFILAMTLCPEAQKQAQAELDQVLGGDRLPNFSDKDRLPYVHALLKEVLRWIPVLPLAVPHRATHADQYKGYHIPAGASVLGN…
Hoc-contig798106	0	CYP5144M14	MFMIADDLLDKRGAIYSSRPARTMTRDLMGWSWSLIGMEYGPTWRKYRGLFEKHFRSRVAPVYKPIEVKGVRTLLRNLNRSPEDFEKHLHRSAAALVMNISYGHDVTEDDDVYVTLVEKGMRTLGYAGIYGTYVVDYLPFLKHIPTWFPGAEFKRKAYEWRKLSQAMLEEPFEMVKQKIESGAATPCIVTRELENSIHSGTETDVRMIQSVAAVSYSAGADTTMAAIMTFLLAMVLHPNVQKKAQGEIDRVVGTDRLPSLDDRDKMPFIAHVMWESLRWNPVAPLALSHATVQDDIYEGYWIPKGTTIQPNVWGMLHDERRYPDSSKFKPERFDDPKRNMDLGINEQPLIAFGFGRRICPGRWVALDNLWITIASILAVYNIAKATDQHGNVIEPIAEF…
Hoc-contig814582	0	CYP5148B12	MSIQLNYSLVDFPHGAFSETYLNSQSITALATVAAVVFYLLSEIIPRRRMVDKQGNTIPDGPWGMPLVGSFPFLTHYPELTLDYWAKKFGDMYSIWLGNQLFVVVSDPRIVKDLMVTNGAVFSSRKEMFIKSQTIFKGRGITATPYNERWRKHRRIAWSWLHQRAVDGYTPVLDREATAMIKNLYIASQAGAVPINPQPHAGRCSLNNMLTIVFGMRTDSLDHPLVSLALRLSREFMNCTGPVSNLVDFVALLQHLPTSMRSRGIKLHNELIETYGGMVKDIEAQLKEGMPVPDCAAKTMVESREKEGLDNLDMAILASAFMIGGVETTAGIMQWFSALIPAYPAVQKKAQEELDRVVGRDRLPAVEDEPNLPYCRAIIKEVERVHNPFWLGTPHAVSE…
Hoc-contig850126	1.26843e-105	CYP5144K2	MLLHPEVQNSAQHELDEVLGQGVLPTFDDESSLPYITALVREVLRHNPLTPLAVPHLLTEDDTYRGYWIPKGSLVVANTWSILHNEETYPDPSSFNPGRFLTPDGKLNHECKDPAKVAFGFGRRICPGSHFAMSAIWIAAASILATYNITQDVDADGKTMEPSGEWSDGPTILNQPLPFKCTFTSRSKAAELAIRATA*
Hoc-contig850160	0	CYP5144K2	MPYDAAWRAQRKIFTQTMNPSDAARFLPHQLNATHELLRRLLCSSDLFHDLYHWSAVMIMDATYGIHGDAADPYISTAVEAVNAVTTATAPGAFLVDFLPFFKHLPEWVPGAGFQRKARHWSMLRHHMTEKPFQAAKHQIAMGVYTPSLTSTALVNMDLTHDIPSQEDLIKKVAVTCYGAGTDTVVAALAALILAMLLHPEVQNSAQHELDEVLGQGVLPTFDDESSLPYITALVREVLRHNPLTPLAVPHLLTEDDTYRGYWIPKGSLVVANTWSILHNEETYPDPSSFNPGRFLTPDGKLNHECKDPAKVAFGFGRRICPGSHFAMSAIWIAAASILATYNITQDVDADGKTMEPSGEWSDGPTILNQPLPFKCTFTSRSKAAELAIRATA*
Hoc-contig849822	9.09077e-93	CYP5144K2	MPYDAAWRAQRKIFTQTMNPSDAARFLPHQLNATHELLRRLLCSSDLFHDLYHWSAVMIMDATYGIHGDAADPYISTAVEAVNAVTTATAPGAFLVDFLPFFKHLPEWVPGAGFQRKARHWSMLRHHMTEKPFQAAKHQIAMGVYTPSLTSTALVNMDLTHDIPSQEDLIKKVAVTCYGAGTDTVSDGLLLV*
Hoc-contig865647	9.13708e-80	CYP512P3	MGKNVLTNPYHLSLLKNNMSRYLDHLVAEMMDEAISAFEDMTGHTCTDGWSEFDVNEHVTDFVSRTFNRIIVGAPTCRDPEYTKLITRYSVSVYVVSAVINLFPAFLRNFVGMCITRLPVMVRRSSKHLVPIIEERKRMIADYGVSWIDKPNDILTWLMDAASGEDQQTSVLQARVLAVSSAASHTSSYTMMQALLNLAERPSYLEPLVREAEDALRVHGWTKNFINSLHLLDSFFKESMRMNGLASMAFPRKALQAFKLSDGTYIAAGTFVSASFGAHFDEECYENPDTFDGFRFVASAADAGVNNVMSTTSARYLPFGHGRHAC
Hoc-contig882928	0	CYP5344C2	MATFPATLVDSASFVLQGLSDNKSFSVALLVALSVFCTVRYIRSPWRQLPPGPKGYPIIGNAHQLASKQWLAFTEWGKAYGDVFSLSALGQTIVVLNSQKAAADLLDRRAGIYSDRPRNIVAGDILTGGLFVVFQSHNDVWRRMRKAAHEGLHKGLAHNFHDNQATEALILTHGVLSEPARWDSHLRRAAASMIMSVLYDTPTIKSEDDPYVTRINDMVARLTRAAYPGAHFVEFLPWMMYIPNRFAKWKREAEEWFARDSVLFETLFESVHARVQKGDDRPSLSATLIKEQERHNLSIRENAWLAATMYAAGAETTAGVMGWWMLAMIAYPETQKRAQAELDAVVGRDRLPSFADFEHLPYIRAMVKEALRWRPIDPVGLPHRSTQDDWYEGHFIPSG…
Hoc-contig882148	0	CYP5144BG3	MDIRCPGNFSERYVLSWAVEQVPLCFVFQIKRAAPFGQRSLPSDLFITLTMGLILWTLVVAFTILCVVWLKQLFNRPRLPLPPGPKGLPVIGNLLDLANEKVYVKARDWAREFGDDVISLDVLGNTTIVLNSSEAIADIFVTRGANYSDRPDMPMLIDLMGWDWTFALMRYGNRWKEARRVFHSNFDDMILEHQHIQTNISHELLRNLLRDPSKYLDHLKHYTASIIMKRVYGHDVVDGDDHYVRLNEEASLSTSIAAAPGAFLVDLFPSLKHVPEWFPGAGFKKKAREWRKLSEAMINEPYEMVKEKVNKGNAEPCFVTSGLEEQHNATSDDALSEELIKITAAVVYAAGQDSNVATLTTFLLAMTLYPEAQKRAQAEIDAVIGSERLPTFVDKDQLP…
Hoc-contig91	1.3166e-70	CYP5139D10	MAVDSLLVVSTLDALRWIARPLNITIAFLAYLVYRLTYQILLYPYVLSPLRNVPSPPNASFLLGHFPAIMRSEAGILQREWVKKHGPAVRAVGPFGIERMIMLKPEVSQKILVSDWMEYPRPAFMRTILGIAAGYGLLTVTGNEHKQMRKVMNPAFSISNLMAQTDMYYDSIEILLDIMKTELATAPDQGKVFPIYEWMSKVTMDIICDTAFGYRTNSLMNPHNELAEAYEALLSLQSGQNISLLVFFVSIPGLPRLLSSQLGYRYRNLFSVWSITAPMTTFIDSVYRIRKISAQILKEKIAESVLVSLEDTAAKKDIMSLLVRAREVENAADEKGAGYTLSDEALVDQVLTFLGAGHETTASGLSWTLWLLANDLTIQSKLRAEVTQLLEQNPRPDYR…
Hoc-contig969177	0	CYP5139D9	MDTLRPFRCICTFIYQHVLSSSSSVFPRRLGPTMITASTLLRLGLAFSTVVTVHYVAKLLRRVFHPYFSPLRDLKGPKSNSFFYGNLKEIFTAEAMELHERWREEYGPVYKYKGFFNSDRLVMMDNKATSHILSHPQIYEKPEQVRYNLGQILGRGLLFAEGEQHRQQRRIMSPAFGSPQIRELTSIFLEKSIQLRDLWSVEIHKASTVNGNDNGEKAIIDVCDWLSKMTLDVIGLAGFNYSFNALNSHGKPNELNEAVRTMFHSPGGFGAVLPVLQAVFPPLRIIPSERERIVAAAQNTMYRIGSQLLAERKAFVYASANGRAGEKAGVEKKSVQGRDLLSLLVKANMATDLPAEARLDDADVLAQVPTFLVAGHETTSTAVTWALFALSTHPEAQVK…
Hoc-contig969417	0	CYP5139D10	MDLSISSILVAVLTLCVAVVVHYGLKLVRGVVHPYFSPLRDVRGPKPKSFFMGNIKDIFDAEDGHVHEQWRKEYGDVFKYKGIFNVDRLVMIDCKAAGHILSHSQIYEKPEQIRYSLGQVLGPGLLFVEGETHKRQRRIMSPAFGPPHLRELTEVLLEKSSQLQDIWTSEILKAQADGRSEGKAKIDVNAWLNKVTLDIIGLAGFNYAFHALNPEDTPNELHTSIRKMLQNPQGFRSPLPILKALFPPLRLIPSERDRTVRAARQTMERVGQQLLAEKKAAVLAPLRGAGVGTGEEKGATPAAVESKNVQGRDLMSLLVKANMATDLPEGYRMDDEEVLAQVPTFLVAGHETTSTAVTWILFFLSTNPDVQAKLRRELASVSTTLPGMDELQALPYLDA…
Hoc-contig984634	0	CYP5152E1	MSRALPAVELLQVCIAVAVAAMLYLKWRQPTSPLNLPPGPPGHWLWGNEIPDKFAFLQFAQWTKEYGPMFSLRRGRRTIIVFGTYQAAMDILEKDGAITADRPRAIAGGEMISGNMRLLLVRAGEHFRKLRKALHTHLQPKVAATYGPLQMFNARVLLRDILDDPENHHEHARRYSASLILSLTYGKPSPSKRLDPDIALVNQCLHRMGQSLRPGAHLVEDLPWLKYIPFYGSKLRDYHREELALFRKQLQAVRGEIAEGKASPSFARYLLEEQQEIGLSDDELAYLAGSMFGAGSETSASAISIVIMAAALHPEAQARVQKELDDVVGFDRLPSFGDVDSLPQVHAFFLESFRWRPGTGGGIQRRATEDIIYRGYRIPAGATLIGNHWSIGRDPEVFP…
Hoc-contig987931	0	CYP5144BK4	MWATPSLDIVAILVLCLVGIFYARRKKTLYPLPPGPKGYPVIGNALDMPKSHEWLAYEEWGKELGSDIVHAEALGTHIIVLNSEKAAKELFERRSSLYSDRPPLVALNVLLNFDWTMAFSRYGTRWRNMRRESHRYLHPAATLEFRSIQLKATRQLLQRLLEAPKDFMTHIRHMTGQTIFEVAYGIDVQPKNDPYIGSAEESLKAMTLGCTPGAGLFDTFPFLAKLPTWIPGTSFRKEAEDCAMSAPRGIEMPFQAAKGATIDGTGISSIVSRMIQQQRSAGAESHVDEDIIKSTTGTMYLAGAHTTASSIETFFLAMILYPEIQKQAQAEIDRVVGTDRLPDYTDEVALPYIGALVKEVFRWRPAVPLAIPHRVVCDDVYDGYFIPAGSVVIGNSWAI…
Hoc-contig987344	0	CYP5144BK2	MCHLISCASVLATLLPTTNILSMWPLIFDIIAALCVAGVLLRRKKPAYPLPPGPKGLPILGNALDIPKSREWITYEKWGKELKSDVIHAEALGTHLIILNSAKAVKELFERRSSLYSDRPTMVVLDVLLNFRWALGFSRYGTRWRTMRREFHRFFHPAAALQYRSIESNATLGLLRRLLDRPNDFMNHIKHMAAQTIIKIAYGIDVKSQDDPYIDSAEEALEAMAFGTTARAGLFDAFPILLRIPAWIPGNSFRRKAETLSMSALRGIEKPYHAVKEAIKSGTANPSIVEQMIQQQHLGEMSSHLDENVIMHISGSMYLAGADTIASTIATFFLAMLLYPEAQKTAQAEIDSVIGTDRLPDFTDELPYVTALMKEVLRWRPVAPLAIPHRVVCDDVYDR…
Hoc-contig987346	0	CYP5144BK3	MHSLALNLVTVLVLFVARILYTWRKKSACILPPGPKGLPVLGNVMDIPKSHEWITYETWGKEFRSDIIHAEALGTHLIILNSAKAARELLERRSSLYSDRPPLIALNALLNFAWSLASSGYGPQWRNLRREFHRYFHPTAACQYHTIESHATLELLCRLLKTPNDFMSHIRHMAGQTIIKIAYGIDVQPKNDPYIEAAEEALKAFAFGSTTRAGMFDTFPMLAKLPAWVPGNSFRREADKWAISVSHGIEKPYRSMKDAAANGIVDSSVMSQMIQSFADEDLIKHTTGTMYLAGADTTVSAIETFILAMVLYPEAQRKAQAELDNVVGTHRLPDFTDEIKLPYVTALMKEVLRWRPVAPLAIPHRVVCDDVYEGYFIPAGSIVIGNTWAMLHDESVFPD…
Hoc-contig993242	0	CYP63C3	MHPGYYRVRILADAARTLLLPQVLLLAVLRLTHSTPGTFLKVLLHVASVPVVGVLRSWYKSYANHKAAESLGAVPVPCIKGKWPGNLDIALGLVRSLKQDYVLQYMSDLFDEYGSETLNTRILWNDQIITISESNIKFMLTGAGFECFNKGPYWNERFERFLGNGIFNRDAEEWHAHRQIARPWFANDRISDLNLFDRHASTTMAHVSKFSSLEEAFDVQDLLARFTIDTAAEFLFGTALDTLHAALPIAGKTKMGPKGSAIDDEFGTFAWAFEDVQVQIAKRTRMGTMWPIFEFFKDKTTESNAIIHGWLKPVVEKALREKAEAKSAGGRKEEEKTFLSHLADSTDDSETIRFQVVNMLLAGRDTTSSLLTSVIYFLCIHPDVTKQLRSEIIGEYGRD…
Hoc-contig1033105	5.16343e-177	CYP5144M4	KAKAWRQDTVAMLEEPFAMVKQKMALGTAGPCVTTLELDDASKEKEIDVSMIQGVAAISYAAGADTTVSAVMSFFIAMMNNPEIQRKAQEEIDQVVGNDRLPTFEDRSRMPFLTCLVWETLRWNPVTPLAVPHATVQDDVYEGYLIPKGTTVLANAWAILHDEARYPNPFSFDPERFADEKKNAELEINELPYAAFGFGRRICPGRWLALDTIWITIASVLAVYNISKPKGANGVVIEQVVEYTGHAIRCAAPAC*
Hoc-contig1033156	0	CYP5144M5	NAAALVMKISYDHDIAEEGDHFVTLADRAMSRTTEAAIHGAYVVDYLPILRYIPSWFPGAEFKRKAMNWRADSVAMLEEPFNMVKQRMASGSAGPCVTTLELESANREKEIDVPMIQGVAAISYAAGADTTVSAIMSFFVAMMNNPEIQRKAQEEIDRVVGSDRLPTFEDRSHLPFITCIVWECLRWNPVAPLGVPHASVQDDVYEGYWFPKGTTIVPNIWAMFHNEAKYPDSFTFNPERFADEKKNAELEINELPKIAFGFGRRVCPGRWLALDTIWITIASVLAVYNVSKPKDANGVVIEQPIEFTGVSIRCVSRSLDNSSSSISAPLQSAKAIQMRHRSSLRRVSGSHKEGVV*
Hoc-contig1035349	4.39296e-70	CYP5144M5	GDIVYYRAFGNSVVVINSAKVADDLLEKRGAIYSSRPVRTMLRELMGWNWSFASMLYSNSWRKYRSAFQRHFNSRATARYEPLQLKEVHIFLHNLYRAPENLYYHTRR*
Hoc-contig1075514	0	CYP502C1	QRRLMSHTLSASHIHKQNENIELEARGMLERMLEGGDAFAHLRRYSVGYIIRIVYGIELRDDDGTLKLLELEERASDLLANKILAGGGVWAVDMMPSLKHLPEWFPGAGFLRKSRSWKKTFDDLRERPWEILRQNMMSGKFTSSFCSELLQMGTSLTPQVETDIKDTAMSMYSASIDTTSAIVAHFILEMMNHPEVQRKAQAELDTVLGGRLPTCDDRGPLLPYINALVEEVLRWSAVVPLSLPRCLLEDDEYKDMHLPKGSIILVNVWKIVRDEKIYPDSYKFDPERFVEKSNDNVPTRQPDPTQYIFGFGRRRCPGVHLATMSLWFVIASILATFDIKKPLDGNGVPIEPNVTFDNSMFRTPSDFRVDIIPRANAKDMLRNSVRPSALYHQ*
Hoc-contig1099516	0	CYP5144BK8	MTNLSFDLVAATVGLCTASLLILWRNKASSNPPLPPGPKRLPILGNFFDMPTSNEWLVYEKWAKDFGSDVIHTDVLGTHLIILNSAKAANELFVKRSSLYSDRPRMLALNIILKLDWVMGFIPYGQKWRDLRKAFHGHFHPTATLQYQPMEVKATHELLRRLMDNPADFVEHLRHMAGEIILGISYGIEVKSHDDPYIDTAEKTLQAIAIGSSPRAGLYDMAPSLVRIPEWLPGGRLKAELKKWIHYGVSMVEAPYQTAKEAVMQGTAVPSVTSSMISQVENKISPELLAKQLPANMYLAGADTTVSALSSFFLAMARYPEAMKKAQAEIDAVVGNARLPDFSDEDSLPYVSALVKEVLRWRPVVPLAIPHRVVSDDIYDGYFIPGGSIVIGNGWAILH…
Hoc-contig1103530	0	CYP5144M8	MNLSLDHITPPNLLPASILIALIIIPFSTICVGISLRTRNRRFPLPPGPKTSWFGGVTSLPTSTPWRTYAEWRHVYGDIIYIHAFGNPIIILNSARAAFDLLEKRSATYSSRPVRTMVQEIMGFDWIFSAMPYGSSWRKHRTLFQKHFHAHSSPHYQPIQLKETHALLRNLFHQPDRLEHHIRRSAVAPVMQILYGHDIPEEGDIYVTLADQAMTSFGKAGLFGTYLVDYIPLLKHVPSWFPGASFKKQARQWRRASRAMIDRPFDMVRQRMESGTAKPCFTTSELDEWMKSGRDPEHARLIKGVAGTSYAAGVDTTVSAILSFFLAMMLHPEIQQRAQQDIDSVVGSDRLPQFSDRNALPYLDCIVAECLRWNPVGPLGVAHYVTEDDVYQGYTIPKG…
Hoc-contig1122528	3.49182e-102	CYP5416D1	MEPHLVVVLGVIVLLGCRLLSSGRRGHNLPPGPPTIPVLGNFHVFPRRKAYLQFTKWAKQYGGIFSLMIGSRVVVVISDPRIARELIELKSATTSDRPPSHFSDLVTDGKQMGLARYSRDWRRGRRIMRNILTKEACLSNQHIQEAEAAQLMHDILTQPEEFVDHVKRYAVSVLTSILAGVRIPRAVSPFVVDFFDASESLTKLIEPGVHPPVDLIPILKYVPARWASWKRICSSIRTRQFEIYDSLLDTCAQ*
Hoc-contig1122657	9.19273e-180	CYP5416D1	MLSSFHLLTLGVVVVLGLSLRKFGRRDRNLPPGPPTLPLLGNLHIFPRKNAYLRFTKWARQYGGIFSLMVGSNVVIVISDPRISRELIDQKSATTSDRPPSHFGDIVSNGKNMGMARYTHEWRRGRRIMHDVVTKDACARNQPIMHAEAAQLMHDLLKHPEAFVEHARRYTVSTLTSILAGIRAPHATSSLVIDFFDALESFVMLIEPGAHPPVDLIPILKYVPARWAPWKSICSEVRRRQDKVYNTLLSACEKRITNDTRTGCYLEQVIEKQDKLGVDLEIIRGSCAALMEGGADTTSIFLRTLILLLVAFPDAQKKAQMEIDSVIGVKRAPVLQDFGNLPYVQALVKEVLRFRTIGPLGMPHGTTSDETVDGFVIPKGSTIFINLWAMFHDPDAYED…
Hoc-contig1144780	1.9178e-139	CYP5344C4	MASWNDVVCVIVCSYDVDDADTIVTSAAGADTTSGVMAWWLLAMITYPETQKRAQAELDAVVGRSRVPTFADIEHLPYVRSMVKESLRWRSAFPIGAPHRCMEDDWYEGHFIPAGTTVIANVWEMNRDPEVYGVDAAEFNPARFLDAQGNMAPGIADTKEESHLSFGFGRRICMGRHVASNSLFIFYAMLLWSMNIEPGTDENGRPVILDVERVVQEGLVVYVTLHVSRI*
Hoc-contig1217476	0	CYP5416D1	MLFQYLGVMLCVYFHQAFVGHFRRYSSSVLTSILAGIRSPHHTSPSVVDFFDVEEKWISLLEPGAHPPVDLLPIFKLVPERWADWKRICREVRLSQVSVYDRIAAVCERRVSQGLRIGCALESALDEQDQVDEYRGFMRGIVGGLMEGGADTTSLFLRSFVLMLVAFPEVQRKAQEEIDAVIGSYRVPSPDDYDNLPYVQAVVQEVLRFRPIAPVGVPHYTSGDETVGDFLIPKGCTIFINQWAMFHDPDAYDNPDEFIPERFLASEFGTKSGADNVGRRHDLHFGGGRRICVGMNLANNSLMLNAMNLLWGFKFEEAVDRNTKRPIPVDVNNYSKGISTAPNPFECIIRARSEAHAISIRREFLAVQPIFERFENEGA*
Hoc-contig1217534	1.17455e-64	CYP5416D1	MESLSAIHALIALFAVLFIRIVRSGRREDGLPPGPPTIPILGNLHIFPTQSPYMQFTSWARKYGGIISLKIGSETIVILSDPRIAKELIDQKSVNTSDRPPSHFVDLITHGKNMGLARYCETDTCDTGIMAFICSRLPRSSTILAALSASCAEDVYEGGVCDISACSTSRGDTIDVRPFERTGGMEQSCSCSSSILASCYVFISTRHLWATSGGIPVPS*
Hoc-contig1218715	9.45287e-101	CYP5416D1	MESLSAIHALIALFAVLFIRIVRSGRREDGLPPGPPTIPILGNLHIFPTQSPYMQFTSWARKYGGIISLKIGSETIVILSDPRIAKELIDQKSVNTSDRPPSHFVDLITHGKNMGLARYSQFWRRCRRLVQKMFTKEACATYLPVQQAEATQLMYDLLNEPEEYDLHTIQARLSSTSLTLRRNGSRSSNLARTPLSIFFRYSNWFPKDGQTGSAYVVKFDCHKSANRLCS*
Hoc-contig1255728	0	CYP5037R1	MASDLVGWKDAIVMLPNEERFRGYRKMMHQAIGSRSSVERYLDTMESEAHACLRSILKDPRNPVVPVRKAVGAVILIISHGYKVTSANDPLVRVADAATDQLGILLAPGNFLVDTIPALKYVPEWVPGAGFQKIAREWRATLYELTDKSFDYVKQQMAAGTSVPNLVSNLMDGKKVSLKEEEDIKWAASSLYSAGIDNPVNALATFFLAMTMHPEVQRKAQAEIDAVIGRDRLPLFSDRDQMPYMNALCKELIRWGPTAPLGAPHCATQDDFHDGYFIPKGTIMVANIWHFLHDPEVYPDPNRFNPDRLISSSGKPAQRDPFEVSFGYGRRSCPGSVLADYLLFIFCASVLTVYDIEKVEENGIIQEPKHEFTSGVLVKPKPFKTCLKPRSAKAEALIR…
Hoc-contig1270118	3.11244e-149	CYP5150S1	MAREGEGEVKIDFFAWMSRAALEIIGQAGLGHSFDSLNTEVEDEYGKAISNLSPTMGRPGMVIGAQLLPWLIKIGSPNFRRFVVKHLPWRSMRKLSEIVDIMDNTARRVLERKKAALDMGDEEVLQQVGEGKDILSTLLKANMSCSVEDHLPDSEIVAQISIMIVGAVESTSSALSRILLLLAEHQDIQRRLRLELTTVIPTSDLDFGALHTLPYLDAVIKETLRLYPPGPYVGRMQVMSLQDESNLNSI*
Hoc-contig1270121	3.17567e-101	CYP5150S1	MILALFTTFVAFSATWLLGKQIMHWRRQAPLHNIPGPPSVSLLTGNLGQAFDLHGWKFHANIVALYGKVVRLNGLLRDTLLYISDTKALQSILIKDQHVFEPSPIFIESNKLLFGEGLISTIGDHHRRQRKLLNPLFSTTHMRHMMPIFVRVAHQVKMNSWGANSCFTFVSSVRSSLKWPGKAKGKSKSTFSLG*
Hoc-contig1360969	0	CYP5144BL2P	MLEIVENPILFAALACLCVSLFIFHNSRLSIPPGPHPLPFLGNILSIPSRKPWETYDAWAREYKTDIVSVHTLGHLTLVVNTIEAAKDMFERHSAVYSDRPQIPMIDLMEWDFNPAFMPYSDGWRMKRKMLHHFLHSGAAGQYRPLQKKCAIKLMKLLHMDPERFAAHVKYFAGSIAMSMAYAHDIAQSEDRYVDIAERAFEMLSGAMFPGAAMVNALPILKHLPKWFPGAGFKTYAEKCALLTREMRYLPFEAVKRSMFDGTARPSMTASLLEMHEAKGGDEAEAIAIMDAAALAYAGGTETTVSSINFAILALVLHPEVQRRAQAEIDSVVGRERLPDFEDPLPYIEALCREASRWGVVTPLGGVRSAYRDDVYRGWNIPKGTVIYFNAWAMLHDPV…
Hoc-contig1382611	3.85684e-89	CYP5136F3	MSITPSLGDLEVGTSGAPLPPYSPHSVMYKKAEVYFQSLSVCTISQSSTMDFANMSLMTTFSAFASVAALVLILSRLRRRIPATIQGPPSTSFWFGHEKEIHYQKEVGDLDFKWLRQYGTAWRVKGCMGEDILMVANPKGIQHIFQGSGYNYLKSAEDRQLLRMVAGEGLAWVHGEDHRRHRKVVNPALSAPQLKAFLPLFHSRAAKIARRGFDWWNVGACYQRCKLAFTHDAGRDRRSRVWLRIWSARRPERRIHKELGWHFCRFDFVSI*
Hoc-contig1415273	0	CYP5341B3	MSLAPSFSLLLSTVVLAVLARYVFGKKRDVSYLPSPPASEGSWIWGNERQVFEHQACEMYNKWTARLGPLFKIKAALFHGDVIVVADNAAAAHIFQYSERYVKAPMFRPIVVKLLGKGLVWAEGAEHRHQRRLLAPAFSPESVRGMADDVWECAEKLESRLTNQILSNGGEMTINIVPHTSACTLDILGRTAFGHDFNMGESTEAKEISASWHKDVNMGLTFAGFFAPILLFTFPWIAKLPIGGLQEEGVAKSIVTKLASRILERGQISDKGKDILSLLIKDSRDLKGEKGLSHAQILDNIATFLMVGHETTAGSLNFTLLDLARNPEVQQKLREEIQTFGQDLDYDNVQKLEYLDAVVREGLRLHPAAPRTERVALENDIIPLSKPIRTTDGRTLTSL…
Hoc-contig1415620	1.48111e-98	CYP5144BJ7	AICRELVRWRMVTPLAVPHATTEDDVYEGYFIPKGSQVIVNSWSILHDPAVYPDPDTFRPERFLGPDGSLIEDPHLISAFGFGRRICPGRFFADATIWTVVSSVLSSFTVKKAIDARGNEIPVKVEYNDDRVLCHPYPFRCSIAPRDKWAEALISQTASKA*
Hoc-contig1415628	0	CYP5144BJ7	MSVTVSDCVVLLISCVLLKTYLDKRRNPSGLPLPPGPTRLPILGNFLDVPVRASWETYANWAKCYGDIMSLEVFGETIVIINSMEIARHLLDKRGAIYSDRPAVPAYEVMKYDHFITVTRYDRYWRTCRKITDHSLRQSAAMAYRPMQTRKVAEFLAKLLRTPDQVLDHIKHLTAAVVMSFTYGLHIADSNDRYVALAETTNIRGTAALLPGATPLNTFPFLKYLPTWLPGMGFKKDALIAAEDVQEAVNAPFDFVKSEIRKGTAESSFVLRSLKLSSESDEADINDEVIKNTASSIYLAGADTTVSILSTFFMVLVLHPDIQVRAQEEIDTIVGRERLPKFEDRPHMPYI
Hoc-contig1427968	0	CYP5144M10	MLFSFPPTHCRRIMLEGILPAPLEPYAPLLAAGVASVAVFIGLWTRRSRRYPLPPGPKSSWFGKVKMPNAPPWRTYSNWQSIYGDIIYIYAFGNPIIILNSAKVANDLLDKRSAKYSSRPVRIMVQELMGLGWLFSSMPYGNNWRKHRALFQKHFHSNEASTHQPTQIEETHALLRNLHRSPDKLAHHLRRSFAALVMKISYGHQIEEEGDMYVGLADQVLGSLSRAGLYGTYLVDYIPLLKYVPAWMPGAGFKKQAREWRKGSLAMINKPYEMVKQKMASGTAVPCFTTVELEEWNRTGQDAEHEILIKEVAAISYGAGTESNLSALLSFFLAMMVHPEVQRKAQAQIDSVIGPDRLPDFSDRDQLPYVDAIVWECLRWNPSLPLGVAHYTTEDDVYE…
Hoc-contig1470325	0	CYP5136F2	MARDIIRKSEAQGDGKDVMSVLIRANASENPKTRLSQPEVLDQISTLILAGTDTTALTASWVLWELAKDPVFQDQVREEIKAARAQVTARGDADFTIADLDSLTLLQAALKEGMRLHPIGWHLSRLAGKDDAIPLLHPITTKSGKQISSIPVRKGTKIKMSFCAYNRLPSVWGEDADRWNPMRWVNMDISNQTTVGVYANLLNFSAGVRGCIGWKFSVIELQSILLNLLESFEFTMPPDSDKNPILRKPARGMAPVIEGHNGPALGLKVKRLA*
Hoc-contig1470460	0	CYP5136F2	HSLEKKRCTFHAQLYLLYKRGGIYSQSHHKHPVVNMVVEYASVSAASFALVSIVTLAVIVSHFRRRFPKDIQGPPSPSFLFGHEKDIHYQNEVGDLDFQWMRQYGTAWRVGGCLGEDVLMLADPKGLQHILQGSAYNYPKSGEDRQFLRLMTGDGLAWVHGETHRRQRKIMNPAFTAPQLRAFLPLFHKRAAKMIQRLEDEVTNAAGEAPVADLLSWLTRMTLDVIGEAGFGYEFGTLDDKEDDFSKNWTGVVVESSLYPSSLDLIAKSFFNYIPVNILYYTRYLPLREYRRTRDWLDYTRAMARDIIRKSEAQGDGKDVMSVLIRANASENPKTRLSQPEVLDQISTLILAGTDTTALTASWVLWELAKDPVFQDQVREEIKAARAQVTARGDADFTI…
Hoc-contig1470174	0	CYP5136F1	MRLCAQTKAMPCARSMMSRVRSISDTFSWIMFTAHLTLTTASLALLPLVVLALIHSRFKRRLPKDIQGPPSTSFWIGNEKDIRYQNEVGDQEFQWLRQYGTAWRVAGCMGEEVLMVADPKGIQHILQGAGYNYPKSEEDRQLLRMVSGDGLAWVNGDAHRRQRKVMNPAFSAAQLRDFLPLFHKRAAKLVQRMEEEITDEDSSEPVLNVAGWLTRTTLDVLGEAGFGYEFGATDDRKGDFMKNLEGIFVESTLYPSKLDLIVKSFFNAIPTGLLYYIRHFPSREYRRSRDWLDFSRTMARDIVQKSEARGDGKDVMSVLIRANASEDPKAQLSQREVIDQIATLILAGTDTTSITASWILLELARHPDSQTKIRDEIHAARARVTARGDTEFTIADLEG…
Hoc-contig1475768	0	CYP5431A1	MLMCVVAAYLNHTRDVISMVPIFPGTPCYYTNSVDVMKQILGNESKLNLVKPQDLTLARILGDSLSSASGDVWRRHRRVVAPAFTNKIFFSVWKEARAVYDQMLQAEGWSHKTDIVFLEAHSFLLKFTFMIISKCGFGFATSWTPPASGVMAFPEALRVVSETIVPRMVLPSWAYKLPLKSLRRIGDAWSIVASFISASIDTRRNDQIDGADLDDASLPGDILNRLVASSLGTQKYSLSEREVVANMFSLMFAGHETTASGLMSIFVYLALYQDEQDKAFQEVKAAFGTHNSSELIDSSQLSRTLACFLEAQRLCREPTRPIPRPRAAHSFVTSHSRCPVPSPGDDRRRADRRRPPDAVDRRAQERLPDDLRPDRD
Hoc-contig1475153	0	CYP5431A1	MLQAEGWSHKTDIVFLEAHSFLLKFTFMIISKCGFGFATSWTPPASGVMAFPEALRVVSETIVPRMVLPSWAYKLPLKSLRRIGDAWSIVASFISASIDTRRNDQIDGADLDDASLPGDILNRLVASSLGTQKYSLSEREVVANMFSLMFAGHETTASGLMSIFVYLALYQDEQDKAFQEVKAAFGTHNSSELIDSSQLSRTLACFLEAQRLCPAALFLPREMTEDVPIAVARPTPSTVVLKKGSLMIFDLIAMFRNPHLFQDPDRFCPERWIGASEQEVGMFGMGPRACVGRKFAQVEALAILASFLFDWKFEPVLGEGESVEQYEERAMGCASLSGTAFTFDRVPLRLVKRVP*
Hoc-contig1514412	0	CYP5344C3	MHINRCRHSLPEIFCDSDESNAGKPSCSYEGDICTDITMHSKEQEMLSCIVVHGTLRGQTNIKAQTSESEGNDSLLSPLSSFQSIAMTELPALHNLIFVTCVVALCSFLTIRYTRSPWRKVPPGPRGLPLVGNVLQPNSQLWLSFTQWKKTYGDIVYFHILGQPFLVLNSQQAATDLLDRRASIYSDRPRNIINIMTEGLVIAFGRYDGIWRRMRKAAHGGFNKNVVKKYHNIQTTEAILLVHGIATDPISWDQHLRRAAASVIMSVVYGTPPIESNSDPSIAKINELVAQVTTAAHPGAHLVEFFPWMIHIPKRFATWKHQAEGWFSRGTIIFKGLFNSARERDRNGDGGPSFASTLIERQEHHQLSNSDNAWLAATMYAAGSETTAGVLAWWVLAML…
Hoc-contig1543073	0	CYP5141A14	MGTLIFFGLCIALLYALQALFEYRKAVRNLGGHPGVRTLVSPASVLGHILPRIRGLSIGRSRSWKSKFEDFQEAGWDVFTQISVWPRPSSHLFLADAAAIKEVTTYRARFPKPVEQYKVLQFFGRNIVASEGEEWKRYRKIVAPAFSERNNKLVWDETTRIMIDMFDNVWHNAPEISTDHCIELTVPIALFVIGVAGFGRRISWTDDMKLPPGHQLTFKDALHTMSTDIFLKLIVPGWAMGLTKHLRHVRQAFKEMDQYMMEMIRERRNSEKKEERYDLFSSLLDASDDTSDGEVALTDSELVGNIFIFLVAGHETTAHTLCFTFALLALYPDEQDRLYNSIKSVMSDLDRLPSYEEMPLLTYSMAVFYETLRMFPPVNGIPKYSAEDTSLVVGNASGD…
Hoc-contig1638685	4.25051e-58	CYP5136F4	MSVLVRANASENPKTKLSEPEVIDQISTLMLAGHDTTAATASWVLWELAKDPEFQSKVREEIRAARAQVTARGDADFSMADLEGLTLMQAAMKVRRRVERRDFPILKTCHET*
Hoc-contig1638571	1.50133e-91	CYP5136F4	MGLTYSSLTAFSIAVVAVAALALLRSLFRRRLLKDIQGPPSNSFWLGHEKDLRYQNEVGDLDFQWMGQYGTAWRVNGCMGEDILMLVDPKALQHILQAAGYNYPKSAEDRQFLRMVTGEGLAWAHGEDHSRQRKIMNPAFSSTQLKTFLPLFHFRASQVFLYVHPISAQVSRCVEVGTEVGELDRGRCVQRACHQCRKLALAYDS*
Hoc-contig1658493	0	CYP5144BJ5	MVSYYHLCPSSNMFTKLADCVAVLFAFAILRAYLQRRTNPSGLPVPPGPKPLPIIGNILDIPTRSSWVTYARWAQQYGDIISLRVLGQTIVILNTPQVARDLLEKRSSIYSDRPAFPAFEMMNLNFNLSVKRYGNSWKIGRNMIDHSFRQSTSMTYRPMQMREVHRFLRKIVHHPDDVIDYCRQLTAAIIMSVTYGYKTTEPRDHFVELAEDAVERAIAAMLPGATIINTFPTLRHLPAWLPGLGLKREAIRKWQQVQETIDAPFEFAKGEIKKGSAEPSMVDECFASFTDTGLTETEEHILKEVAATTYLAGTDTMTSAISCLFKALALYPNVQRRAQEELDTVIGRERLPTFDDRPQLPYVEAVCQELRRWRPVAPMALPHTTIEDDVYEGYFIPKG…
Hoc-contig1669027	4.1814e-150	CYP5144M7	METIIVVAALCISLVFFVRRTRRPPLPPGPKSPWFGFGQPSVPASYPWKTYEEWRKIYGDIVFYYAFGNPVAIINSRKVADDLLEKRGAIYSSRPSRTMMRDLMGWSWSFGGMPYGESWRKYRGTFQKHFRSRTVARYEPIQLKEVQTLLLNLSRSPEEYLHHMRRNAAALVMKINYDHDIAEEGDIYVDLAEKAMESVAQAAIHGTFVVDYVPILKYVPSWFPGAQFKRQAKEWRKLSDAMLQKPFEMVKQKMVYISLSKHAVLASETRSGIWNSRTVCHYVGN*
Hoc-contig1667332	5.78171e-166	CYP5144M7	MSRAGSQGLNSSGRQKNGASCRMRCSKNLSRWSSRKWYTSHFQNTPFSHLRRGQASGTAGPCVTTLEIEEAAHEKDVDVTMTQGVAAVSYAAGADTTVAAVISFFFAMMTHPEIQRRAQEEIDRVVGTDRLPTFEDRSRLPFVTCISWEILRWNPIAPLGVAHATVQDDVYEGHWIPKGTSLIPNIWRMFHDETKYPNPSQFDPQRFEDEARNTALGINELPLMTFGFGRRICPGRWLALDTIWITIASVLAVYNISKPKDANGIDIEQSVKFTGVAISRPEPFKCLFVPRSKEVLALITKGDGQTVA*
Hoc-contig1671417	1.23452e-70	CYP5352C1	MLHHLVGRGRTVFNIAASDPRHRRYRKILHNELNQRATKGYAGILEDETMLLIKGLERSPQGLEDHVRRHAGSVIMKLAFGYTVAEHNDFFVQAAEESSKISGYALAPGRWLVESCPLRKPSTPGAFSRPSRV*
Hoc-contig1671449	0	CYP5352C1	MLHHLVGRGRTVFNIAASDPRHRRYRKILHNELNQRATKGYAGILEDETMLLIKGLERSPQGLEDHVRRHAGSVIMKLAFGYTVAEHNDFFVQAAEESSKISGYALAPGRWLVESCPLLRFVPSWFPGAGFKRQADVWRRRLDVLTDVPHQWVKTQMASGNVIESFTSRLLRDSAGSPVINEEEDIVKWCAAGLYAGAADTTVSALLSFVMLMALHPNVQRRAQEEIDSSLGHGRPPTLADIRHLEYLTCVMKEVLRFAPVGPLALAHKVSRNDEYRGYLIPKDATVFANVWSILHDAQMYPNPFAFDPGRFYPSDVPGEAKTQPDPRELAFGFGRRVCPGACSLKASETLPKHHQTLER*
Hoc-contig1673696	0	CYP5144M9	MGWDWLFSSMPYGARWRSHRSLFQKHFPLSATQDYHPIQEKEARALLRNLSRSPEKLSHHVRRNAAALVMRVAYGHKVSEDGDVYVTIADQAMTGLARAGIFGTYIVDYLPLLKYIPSWVPGAAFQKQAQRWKQASHAMINQPFDMVRQKMESGTAVPCFTTTELEEWSRAGQDLEQLTLIKNVAGIFYAGGTETTATAILTFFLAMIMFPDCQLEAQKQLDSVLGPDHLPQFSDRSALPLIDCLVWETLRWNPAVPLALARIVDGDDEYAGYRIPKGTTILPNVWAMFHDETKYPDPLRFSPERFEDEKKNRDLGINDLPHAAFGFGRRVCPGRWLALDTMWITIASVLAVYNISKTVSKDGTVIEPNAEPFTSGLMSRPKPMNITLTPRSEAACALI…
Hoc-contig1673721	7.54499e-141	CYP5144M9	MGWDWLFSSMPYGARWRSHRSLFQKHFPLSATQDYHPIQEKEARALLRNLSRSPEKLSHHVRRNAAALVMRVAYGHKVSEDGDVYVTIADQAMTGLARAGIFGTYIVDYLPLLKYIPSWVPGAAFQKQAQRWKQASHAMINQPFDMVRQKMESGTAVPCFTTTELEEWSRAGQDLEQLTLIKNVAGIFYAGGTETVIRFLLWTPLSEISPRQPLPS*
Hoc-contig1682285	0	CYP5144BN1	MTRFTAFLSLYLFASLYSLLLSTMSASPLQFMALCFMAGLFLTLYIYIQRRKRNPLNLPYPPGPKGVPVLGNLFDIPTSGYIYKTFRQWGRELGSDIVHIQVLGTHIVVLNTKEAADDLLDKRSSIYSDRPRMPMMNELMGFYWSLGFTPYNDWWKNSRKLFHKHFNPSAVVQFQPKKLKAAHDFLRRLVDAPDDFRDHVKLMAGGVILDIAYGLDIQSPHDPYLERAEEALAIIDKAGNPGSFYVDIIPALKHVPEWMPGAGFKRKAREWRAFVDMFIALPFDAVKTDMQKGGAVPSFTSLALRDIKEGDDRKYEEELIKGVAATTYTAGADTTVSVMATFFLAMTMYPEIQRKAQEELDSVVGTDRLPDFSDEPSLPYTSAVMKEVLRWQQVAPFAI…
Hoc-contig1691580	3.10513e-125	CYP512P3	MSRVLHGLKLLYSIASRLLTNVPSSINRAMKHLKPIIDERRREMSELGDDWHHKPNDMLMWLMDAATGEEQSIRSLTRRVLAMNFAAIHTSSLSFTHALHHLAENEDYAQMLREEIEPIVAEDGWSKVALAKMRKLDSFLREAQRFEGLGILNMLRLVLKPFTFSNGSSVPPGATLSVAMRPAHFDEENYADAGVFNPLRFLDRTEDNESETRHQMVSTSTDFLAFGHGRHACPGRFFAIHELKTMLAEVVLNYDVRFEGGQMPSPYNIGNACVPGKGKLMFRRRQE*
Hoc-contig1723767	4.37939e-38	CYP5144BP1	MNHSTIVALTSTAVCLFFWLFFRRRRGQGPVSLLPLPPGPNPLPLLGNVLDMPRKREWETLSRWHKAYGDIVCVSLIGRPMIILNTFEATTKLLDDRSATYSDRPRFPLIDLSALSIIQISFSST*
Hoc-contig1736306	0	CYP5144BP1	MNHLTLAALTSAAVLSLSCWLFFRRRQGPGPASPFPLPPGPNPLPLLGNVLDMPRKREWETFSRWHKAYGDIVFVSLVGRPMIILNSFEATTELLDERSTAYSDRPRFPLIDLIGHEFNFGFMAFGQQWKTNRRLFSNQYNKNTVHTFEHAFRASVSTLLRNLLHDPANFANHLRLHAGQVILDVTYGVTVTSREDPLIRIAEAVMDATSVAISPAMWVLNPIPILQSLPTWLGGENLSRRLRQWQKDIRDLQDVPFERVKASLVTRDVRPSFTSILLQEDDSAEQENMIRQCAAVAYGAASDTTVAAAVVFFLTMALYPDVQKKAQAEIDRVVGSDRLPNYVDQGELPYVTAVLKEVLRWHPPSPTGLPHMTTKDDEYIGYRIPAGSIVVGNIWGMLH…
Hoc-contig1753470	0	CYP5037T1	MDAFYSSFPLLPVALVVPGLYLVHALFTRRRLPLPPGPRGWPVIGNLFDLPDHYRWIKFAEWGKKHGDIVYTSIVGRPIIILNSLRAADDILVERSVLNSDRPKSTFSGDMVGWNATLVMLNHGEPFRQTRRYIHQLIGTKVNVCQFEHAREIETRRFLLHMLEKPGDLQEAARIAISSFILRLSHGYTVDTTKPDPLVELARLAINDFTVANEPGALLVDSLPILRYIPDWFPGAGFKQMAREFRKTFQELVDVPFEFVKRQMSTGKALRSFTSAMLEEGASAEDQFLIKWTAISLDTGGVDTSVATICTLFLAMVLHPEVQKKAQAEIDAHIGPTRLPTWDDKEKLPYVSAVLKEVLRWNPPAPLGTPHTSSQDDAYGEYFIPKGATIVGNIWAMCH…
Hoc-contig1768448	0	CYP5035X1	MSLISIVPLLVTSDAIAIMLATSLASYLCFKRYEPQNTLPLIILLGIIPSALSLLLVPFFSTKSKASICAFASYYLLILFYTTAYRLSPLHPLANFKGPTLAKVSKWWASYVCATGKQHLYYRALHDRYGDIVRVGPNELSIRDAAAIQPVLGTTGLPKGPWWDNRSQPPSLVGQRDPSVHAHRRKPWNRGFTSAALKEYEVIIAKRCRQLQECFEQKVKDVNEGVATVDISAWLSYFTTDFMGDMAFGGGFELMADGGDVKGVWHIFEAGLELAAILGHTSWILSLLNRLPGWQDQIIERMRNFARVNVARRLKLGATRKDLFYHLSDEEGVEPARPPPSVLAADGSLAIIAGSDTTATVLTALLYYLLSDKTAYARLQAEVDSAFPQGEEPLDAVKM…
Hoc-contig1796438	1.18748e-95	CYP5340C4P	RSMIGLLLKAEGNEEVISQDEIMAQKKVMMLAGYETTSTTLTWALVELSKNQDMQTKLRGELAQFGTGDSTWDQLSDSLPYLDAIVHETLRIHPPAVEINRGAMEDDVVPLSTPTRAAAGGATTDRIAIARGTIITVPIRAIHLSEDIWGPNAKKFWPDRWLSGDEPAAARARELSGHRHLLTFFD
Hoc-contig1796664	0	CYP5340C3	MSAPSPSLSDSLGTLITPINLILSLLSIVGLSQLFKILRRRAHTTQLSGPPSPGWLFGFGRILRAASDSASMYDSWSRAHGYVYALPAAFGTRRIILMDPKAITHFCARDTYGYVQNKLSKLAIQDLVGKGLLWADGDSHKRQRKTLTPAFSNVTIRQLTPIFFDAGYKVKAAWDGFIEAGTTGESVIEVQTWMNHVSLDSIGLAGFAHDFSTLRGEKPTVAAVFDAFGHGVFSTLQGILFVLAPVVPWLMKLPTYRRRMVRKLNRSMGEIADVMLERSRKAGEKDLWRSVIGLLCASPYFSLAGGATDSKSGGQ*
Hoc-contig1807348	2.5371e-111	CYP5144BH1	MDNDISLSMALDPQYVSTGFVLIALLVWAMYSRLRASSSKISLPPGPPGEPIIGHLRIVPTASPEYTFEKWSKQYGDVLYFNTIGQHIVVLNSVQAAVDLLDKRGANYSDRPRFTLFEVMGWRNTLTFLRWGPRFQMHRKLIQSSFTKPRIVQYQDLQTTETYRIIKSIMSKPGNWELLLRRYVTAIVLGIGFGVPVKSDDDPYIQIATDASYALGHGGAPAGTPVDFFPPLRYFPDWLARSKSLKFARDWNWAIRKIHDVPFAAAQKEMAEGIAQPSFIYTQLEERAAKFEKGEPCEMTLEDIQGAAGAVFAAGQDTTWSTAVVFVLNMVLHPEIQKRAQAEIDAVVGPSRLPTFHDRSSLPYMDYIVHETLRWAPVSPMGVPHKSIEDDIYNGMFIP…
Hoc-contig1820123	0	CYP502C3P	MDRQTEAHDQLLLESGAIDLVARIRDSPDQSFSHIRRYAAKVTLRASGIEMHEDSGDLLEETTLSPLDKMRAGGGMWDIARRLPARLLSDDFQRKAVIWRDTVNELRRRSGEAVNAKNTSSASASRSAVRSDVRLDGAEDPGILATNVDLMTAVISHFVLAMLFYPDIMRKAQMELDRVLEGRPPRISDKPRLPYVTAIFKESLRWGCPVPLGLLRVPTEETEYRCARIPRGSIVAANIWNVMRDEAVYPHPYQFDPERFLVSAADGPSAASQLDPRPYTFGFERRRHTTDIVESASWLVIATILSAFDIVKALDPITRHPIDPSIEFENCVYRTPREFPVDIRPRVVTGNPIAQLAVGQDAM*
Hoc-contig1822567	0	CYP5150T1P	MILSSFLFLAICTATYVVWERVTHWIRQASLRNIRGPSVQSIWKGNFNQLYNQSTWEFHEKILAQFGNIVRLQGISGDSLLYVADSRALHNILVKDQYTFDEASTFIETNRALLGMGLVSTLGEHHRKQRKLLNPVFSAKHMRSLTPVFYKVTDKFRRALTSKIVAAGGKQEVDVMVWMTRVALELIGQGGLGYSFDNMGEEGANEYGKAAKAMMPALFATIVPRQFLPWVSNLGPASFREKAVRALPSKPVRALVDLVDIMDHTSREILERKKEALQKGDAEVSQEVGEGKDIMSVMLKANMSASEDDRLPESEILAQMSTLIIAAMDTTSAALSRILYLLSQNPDVQDKLRAELTSAREESGSPIGEMDYNQLQALPYLDAVCRESLRMYPPVGFIT…
Hoc-contig1848877	0	CYP5348W1	MYPSAESNVRSSLLLPSSLKATLDALIKFTPLTLCEGRFCHSYFHLPVIMYTDILLLALATCTFLLYRWITASRMKLPPGPPADPFIGNLRQMASFDSQQETFAEWGKVFGDVMHARIFGRSMIILNSFRAARDLMEKRSLNYSCRPRLVLIAEMMGWDSMLTNMPYGERFRKHRRLIQEAFSPQAILAFRPLQRMEACTLLLGLLESPDSFMGHVRRFSAATIMKIAYGHTVHSVDELYVRLAEEAATDTVNSGSPGSMLVDFFPALKYLPSWMPGAGFKRHAYKTREKVRRMIDAPFQMVKGTMAAGTAIPSFTSSLLVDKESGNPTDLKEEEDIKAAAGVLYGAATDTTSACLDTFFLAMTLYPEVQAKAQEELDRVIGPDRLPDFNDREAHSLPY…
Hoc-contig1849285	0	CYP5144BH1	MSNSMLLAVVTLALLASLAVRQFFDRRRRQGLPLPPGPRPLPLIGNVLDLPTKSPWVTYAQWGKTYGGIMSVNALGQPIVILNSAKIARDLLEKRGALYSDRPLIPMLDLMGFDVFNLTMRRYSEEWRVGRRIADHCLRLSAVATYLPMQKAKSDRLLRQLLRQPEDFVEHIRHYTAAIAMSLAYGYEIAEANDRYVAIAEDAISKAVASVLPGARLVNVVPALRHLPAWLPGMGFKRHAREVARLTDDMVNLPFAFVKEEMRNGTAGPSLARESLEAYQGVGPSEDEENMIKYVAATIYAAGADTTVSVLSTFFLALTLFPEVQRRAQAELDAVVGPDRLPEYADRDQLPYVDALCMELMRWKLVTPFAIVHQSTEDDVYDGYFIPKGTMVMPNTWAM…
Hoc-contig1849263	7.83841e-52	CYP5144BL1	MLEIVELPILLVPLTCLCAYLYIFHHSRLSIPPGPRPLPVLGNILSIPSRRPWETYAAWAREYKTDVVSVHTLGHLTLVVNTKEAAKDMFERHSAVYSD
Hoc-contig1849477	1.1532e-108	CYP5138A6	MYVVVQRKRRKGRVQRRAMPKGQSVMDRSVGVVGNRGRGLAGTGEWVFYCKREGERAEARCRAGLFLVISSVPAAAQSHTVHIESSLQAPAGPPPMSLPLLPLPGPAPTLVLVLVLALALLLLLYLLHPLLALLVHDARSPLRLLPGPRAPSFLLGNLAAIADQENTDVIAQWVAHHGSTFVYRGFVGGRRLLTTDPAALAWILGRAYEFPKPEFVRESLAAMAAGQDGLLTVEGDVHRRQRKILNQAFTAPHVRTLVPIFWSKASQLRDIFLHIADDPASAHLHLSPGLSQDAPPPPPPSSSPLAIPSSPPPSLSLPSSPISPPTSPHAAKVRTRSSVDSFAILRSLDPVRHALAPLNGPMNGCAEKNKETRGLRRRRGADRGAGKDGEKPKRETAET…
Hoc-contig1869558	0	CYP5358B1	MLSIQLSGSILAVALSLTFYVRWRRSRNANPMSLPLPPGPRQHFLLGNLSDLPTGDYEWIKHKELSQRCGSDIVFLDVFGRYNLFINSFKATNDLLDKKGAIYSDRPRLPMVKELMGWDWNLVLMSYHEGFSVHRRIVQQNFQPSIVARSHRPVMLREVRVLLNSLLVKPNEFTHHLRRMAGAIIMMVTYGHQIGNDGDEYIDLAEQLRDFADRRAFRGWNVMVNVFPILKYVPAWLPGAQFKRDALFGKLLGIRMRNAPYTMVKERMAAGTAIPSLISSMIEESPSSGIDEEVIKNCGGVIYNAGADTTVAALTNFFLAMMTYPQVQSQAQRELDGIVGRSRLPRFEDRDQLPYVGRVLKEVLRWK
Hoc-contig1869577	1.9531e-86	CYP5358B1	CTTESDEYRGRHIPPRTIVTSNIWAILHDEAVYPNPEAFDPDRFLARAGKPAEPDPSRVAFGFGRRICPGRFFADDSMWLALASILHLFNISKATDAQGHEIEPEVHYGSGLVSMPSPFACTIKPRFMGAEELIMSAVE*
Hoc-contig1871635	0	CYP63J1	MVSPGVRYLVTNLPTVVLPLGALWYATNCLEAYISVNIPRWTVVLAAGLSLPLHSVVKSAIADFKNRRRAAAMGAVLAPTVRDKWPFNLGILARLIRSFYDGYPGDFLLEVIPKYGHTFYLAAGSDTRLLTMEPHHIKSILATDFESWEKGAIFRDSMNSVLGTGVFNADGEMWKFHRSMTRPFFNKERITDFDIFDRHALDAISQAQQRLKAGFPIDFQDLASRFTLDSATEFLFGQDVRSLSAGFPYPQGSPEETAFDNSHHPSNQFSHAFGEAQRMVAFRSFFGARWRAVEMRKDSTKDHMQKINDYINPILNEAVRRKRELKAIKGDLSQSAEAENMLEHLVNYTEDPVVLRDEILNIMIAGRDTTAATLTFGLYMLSQHPEVLRRLRAEIIGQV…

## Sheet: Tab-S7-SP-PHI
Table S7: Blastp analysis of H. occidentale secretome and CYProme using PHI database
Query	Lowest E-value	Protein-ID	PHI_MolConn_ID	Gene name/Function	Pathogen species	Phenotype of mutant
H. occidental secretome
AA3contig_1045m9947	0	J9VXZ9	PHI:3017	Mpr1	Cryptococcus_neoformans	reduced_virulence
AA3contig_1649m15438	0	I1RST1	PHI:1491	GzHMG023	Fusarium_graminearum	lethal
AA3contig_4301m35900	0	W7M5P0	PHI:2916	Ppr2	Fusarium_verticillioides	unaffected_pathogenicity
Three-Contig11	0	I1RSF7	PHI:1385	GzC2H048	Fusarium_graminearum	unaffected_pathogenicity
Two_Contig_354m2464	0	W7N216	PHI:5393	GLX	Fusarium_verticillioides	reduced_virulence
Three-Contig235	0	O59900	PHI:129	CAP60	Cryptococcus_neoformans	reduced_virulence
Three-Contig276	0	Q705V7	PHI:526__PHI:1071	GAS1__Gas1	Ustilago_maydis	reduced_virulence__loss_of_pathogenicity
AA3contig_1252m11803	8.9626e-172	Q00903	PHI:24	Avenacinase_gene	Gaeumannomyces_graminis	loss_of_pathogenicity__unaffected_pathogenicity
Two_Contig_12918m67005	7.22084e-159	J9VHR6	PHI:3236	Aph1	Cryptococcus_neoformans	reduced_virulence
AA3contig_2988m26213	2.46982e-155	Q00903	PHI:24	Avenacinase_gene	Gaeumannomyces_graminis	loss_of_pathogenicity__unaffected_pathogenicity
Contig29	3.10128e-141	Q5RLJ7	PHI:397	LAC2	Cryptococcus_neoformans	unaffected_pathogenicity
AA3contig_5556m43861	3.13561e-141	Q5RLJ7	PHI:397	LAC2	Cryptococcus_neoformans	unaffected_pathogenicity
AA3contig_5257m42035	3.81979e-139	A7EZM9	PHI:4509	Ss-odc2	Sclerotinia_sclerotiorum	reduced_virulence
Three-Contig10	6.91143e-129	Q00310	PHI:104	CaMNT1	Candida_albicans	reduced_virulence
AA3contig_10589m70775	4.60603e-125	Q5XTQ4	PHI:541	LIP1	Botrytis_cinerea	unaffected_pathogenicity
Two_Contig_11575m61655	6.90374e-124	Q5XTQ4	PHI:541	LIP1	Botrytis_cinerea	unaffected_pathogenicity
Two_Contig_627m4328	1.90793e-121	P58371	PHI:2117	SPM1	Magnaporthe_oryzae	reduced_virulence
AA3contig_3348m28997	6.23344e-117	P02829	PHI:463	HSP90	Saccharomyces_cerevisiae	increased_virulence_(hypervirulence)
AA3contig_1310m12418	3.80982e-113	A3MZ94	PHI:5466	LonA	Actinobacillus_pleuropneumoniae	reduced_virulence
AA96contig_14240m79170	1.01581e-109	Q5XTQ4	PHI:541	LIP1	Botrytis_cinerea	unaffected_pathogenicity
AA96contig_126m1002	2.10758e-108	G4NCF7	PHI:2138	SGA1	Magnaporthe_oryzae	loss_of_pathogenicity__unaffected_pathogenicity
Two_contig_5100m31324	1.17854e-103	A7U5U4	PHI:2058	LHS1	Magnaporthe_oryzae	reduced_virulence
AA96contig_212m1679	1.1344e-102	I1R980	PHI:2393	Related_to_O-methylsterigmatocystin_oxidoreductase	Fusarium_graminearum	increased_virulence_(hypervirulence)
Two_Contig_8595m48772	3.42825e-102	I1S216	PHI:1605	GzOB046	Fusarium_graminearum	unaffected_pathogenicity
AA3contig_5060m40772	5.59013e-98	Q9C1F9	PHI:566	cel2	Cochliobolus_carbonum	unaffected_pathogenicity
Two_Contig_7804m45077	4.67601e-95	Q6WIH5	PHI:4970	MEP1	Trichophyton_mentagrophytes	reduced_virulence
Three-Contig228	2.95928e-94	Q9HFV9	PHI:372	PKR1	Cryptococcus_neoformans	increased_virulence_(hypervirulence)
AA3contig_8911m62848	2.14323e-92	O59937	PHI:569	XYL3	Fusarium_oxysporum	unaffected_pathogenicity
AA96contig_1899m14841	3.81504e-91	G4MZ98	PHI:5186	MoAPX2	Magnaporthe_oryzae	reduced_virulence
Contig240	1.43504e-90	G4N1Y8	PHI:2209	endo-1_4-beta-xylanase_[GH10_family]	Magnaporthe_oryzae	reduced_virulence
Three-Contig262	1.26313e-88	G4MZ98	PHI:5186	MoAPX2	Magnaporthe_oryzae	reduced_virulence
AA96contig_2530m19192	3.23755e-87	Q7Z868	PHI:352	GLO1	Ustilago_maydis	loss_of_pathogenicity
AA96contig_498m3948	8.19709e-82	P43077	PHI:4987	HEX1	Candida_albicans	reduced_virulence
Two_Contig_13711m70085	7.43395e-81	I1R980	PHI:2393	Related_to_O-methylsterigmatocystin_oxidoreductase	Fusarium_graminearum	increased_virulence_(hypervirulence)
AA3contig_6609m50426	2.16799e-80	I1R980	PHI:2393	Related_to_O-methylsterigmatocystin_oxidoreductase	Fusarium_graminearum	increased_virulence_(hypervirulence)
Contig152	2.93259e-77	Q96WM9	PHI:552	BcLCC2	Botrytis_cinerea	unaffected_pathogenicity
AA3contig_9080m63649	2.68819e-72	I1R980	PHI:2393	Related_to_O-methylsterigmatocystin_oxidoreductase	Fusarium_graminearum	increased_virulence_(hypervirulence)
Contig218	5.46524e-71	I1R980	PHI:2393	Related_to_O-methylsterigmatocystin_oxidoreductase	Fusarium_graminearum	increased_virulence_(hypervirulence)
Three-Contig177	1.80214e-67	C5P3X6	PHI:479	MEP1	Coccidioides_posadasii	reduced_virulence
Three-Contig216	1.78736e-66	C0NFK7	PHI:6265	Eng1	Histoplasma_capsulatum	reduced_virulence
Two_contig_18012m85444	4.82482e-65	C0NFK7	PHI:6265	Eng1	Histoplasma_capsulatum	reduced_virulence
Two_Contig_15022m74958	7.5506e-65	G4NGA7	PHI:2032	VTL1	Magnaporthe_oryzae	unaffected_pathogenicity
Three-Contig73	2.3974e-64	I1RHI8	PHI:6121	FGSG_03243	Fusarium_graminearum	reduced_virulence
Two_Contig_2846m18631	5.70769e-63	P29138	PHI:4615	Pr1	Metarhizium_anisopliae	unaffected_pathogenicity
AA96contig_15333m83256	9.57679e-63	Q2VLJ1	PHI:716	ZEB1	Fusarium_graminearum	unaffected_pathogenicity
AA3contig_5803m45408	2.12227e-62	M2TW52	PHI:4988	Ppt1	Cochliobolus_heterostrophus	reduced_virulence
Two_Contig_3564m22649	4.0233e-61	I1S0N5	PHI:1552	GzMyb016	Fusarium_graminearum	unaffected_pathogenicity
Three-Contig13	5.97346e-61	A3RH09	PHI:3865	GOX2	Penicillium_expansum	reduced_virulence
Three-Contig69	1.15397e-54	Q705V7	PHI:526__PHI:1071	GAS1__Gas1	Ustilago_maydis	reduced_virulence__loss_of_pathogenicity
AA3contig_4825m39169	3.22193e-52	I1R980	PHI:2393	Related_to_O-methylsterigmatocystin_oxidoreductase	Fusarium_graminearum	increased_virulence_(hypervirulence)
AA3contig_2894m25496	3.64964e-52	C0NFK7	PHI:6265	Eng1	Histoplasma_capsulatum	reduced_virulence
Two_Contig_24152m104696	3.68843e-49	O94100	PHI:103__PHI:1027	BCPGA1__bcpg1	Botrytis_cinerea	reduced_virulence__unaffected_pathogenicity
Contig195	1.68418e-47	G4NC17	PHI:5185	MoAPX1	Magnaporthe_oryzae	reduced_virulence
Contig38	2.32755e-47	Q96WM9	PHI:552	BcLCC2	Botrytis_cinerea	unaffected_pathogenicity
Three-Contig125	7.24006e-46	Q2VLJ1	PHI:716	ZEB1	Fusarium_graminearum	unaffected_pathogenicity
AA3contig_5426m43010	2.99896e-45	G4NCA2	PHI:2016	PTH2	Magnaporthe_oryzae	loss_of_pathogenicity
AA3contig_3209m27914	3.47981e-45	G7TGB4	PHI:4840	hshA	Xanthomonas_oryzae	reduced_virulence
AA3contig_876m8533	5.64513e-44	Q0V515	PHI:3914	Sdh1	Parastagonospora_nodorum	reduced_virulence
Three-Contig288	2.23727e-42	G4MS40	PHI:811	MGG_10510	Magnaporthe_oryzae	reduced_virulence
Contig219	2.27809e-42	I1RKU0	PHI:1087	FGSG_04510	Fusarium_graminearum	unaffected_pathogenicity
Two_contig_24881m106728	3.84205e-41	Q9P304	PHI:199	AOX1	Passalora_fulva	reduced_virulence
AA3contig_15945m91864	7.99731e-41	Q4U4T0	PHI:2388	Chi2	Metarhizium_anisopliae	increased_virulence_(hypervirulence)__reduced_virulence
Three-Contig72	1.47253e-38	Q9P304	PHI:199	AOX1	Passalora_fulva	reduced_virulence
AA3contig_15738m91151	6.31884e-38	Q9P304	PHI:199	AOX1	Passalora_fulva	reduced_virulence
Three-Contig141	1.07667e-37	Q9P304	PHI:199	AOX1	Passalora_fulva	reduced_virulence
Two_Contig_7543m43826	2.2749e-37	Q9P304	PHI:199	AOX1	Passalora_fulva	reduced_virulence
AA96contig_3548m25936	1.27697e-35	Q8NJS2	PHI:697	ugt51E1	Leptosphaeria_maculans	unaffected_pathogenicity
AA3contig_8241m59396	1.12993e-33	Q12634	PHI:685__PHI:2022	BUF__BUF1	Magnaporthe_oryzae	loss_of_pathogenicity
Contig249	2.48951e-32	Q9P304	PHI:199	AOX1	Passalora_fulva	reduced_virulence
Three-Contig9	1.77271e-31	I1RPX8	PHI:1581	GzOB021	Fusarium_graminearum	unaffected_pathogenicity
AA3contig_5939m46240	2.00293e-30	Q9P304	PHI:199	AOX1	Passalora_fulva	reduced_virulence
Three-Contig190	2.48799e-30	Q9P304	PHI:199	AOX1	Passalora_fulva	reduced_virulence
Three-Contig167	4.21733e-30	G4MVX4	PHI:3216	MoCDIP4	Magnaporthe_oryzae	effector_(plant_avirulence_determinant)
Two_Contig_4862m30095	1.00889e-29	J9VNI3	PHI:4641	VPS22	Cryptococcus_neoformans	loss_of_pathogenicity
Three-Contig256	1.47398e-29	I1RPX8	PHI:1581	GzOB021	Fusarium_graminearum	unaffected_pathogenicity
Three-Contig119	2.42046e-29	I1RPX8	PHI:1581	GzOB021	Fusarium_graminearum	unaffected_pathogenicity
Two_Contig_2511m16726	6.39738e-29	G5A0G9	PHI:4980	XEG1	Phytophthora_sojae	effector_(plant_avirulence_determinant)
AA3contig_98m902	7.22256e-29	B4EDS9	PHI:5297	BCAL2200	Burkholderia_cenocepacia	reduced_virulence
Three-Contig143	1.11708e-28	Q96TN6	PHI:256	GAS1	Magnaporthe_oryzae	reduced_virulence
AA3contig_3331m28865	1.36354e-26	O59928	PHI:144	CHT42	Trichoderma_virens	reduced_virulence
Contig136	5.17987e-26	I1RPX8	PHI:1581	GzOB021	Fusarium_graminearum	unaffected_pathogenicity
AA3contig_10800m71685	9.10947e-26	E2EAF6	PHI:2357	CYP52X1	Beauveria_bassiana	reduced_virulence
AA96contig_1010m8042	1.00154e-25	Q8NJS2	PHI:697	ugt51E1	Leptosphaeria_maculans	unaffected_pathogenicity
AA3contig_1398m13316	1.31995e-25	D9J222	PHI:2453	Snt2	Fusarium_oxysporum	reduced_virulence
AA3contig_14490m86745	1.74745e-25	D7UQ40	PHI:3347	sol5	Alternaria_solani	unaffected_pathogenicity
AA3contig_18845m100987	1.90711e-25	Q6WER3	PHI:432__PHI:4212__PHI:4242	FGL1__Fgl1	Fusarium_graminearum	reduced_virulence
Two_contig_20460m93416	9.0844e-25	Q6WER3	PHI:432__PHI:4212__PHI:4242	FGL1__Fgl1	Fusarium_graminearum	reduced_virulence
Three-Contig278	2.26862e-24	A6N6J8	PHI:1021__PHI:2981	CTF1__Ctf1	Fusarium_oxysporum	unaffected_pathogenicity__reduced_virulence
AA96contig_1810m14216	3.97743e-24	Q9P304	PHI:199	AOX1	Passalora_fulva	reduced_virulence
Three-Contig18	7.12327e-24	A7U5U4	PHI:2058	LHS1	Magnaporthe_oryzae	reduced_virulence
AA3contig_3367m29173	1.82761e-23	Q9P304	PHI:199	AOX1	Passalora_fulva	reduced_virulence
Two_Contig_431m3011	4.65603e-23	G5A0G9	PHI:4980	XEG1	Phytophthora_sojae	effector_(plant_avirulence_determinant)
AA96contig_158m1229	5.50968e-23	Q59U10	PHI:3798	bcr1	Candida_albicans	reduced_virulence
Contig131	8.91899e-23	I1RQS8	PHI:1379	GzC2H042	Fusarium_graminearum	reduced_virulence
AA3contig_8265m59512	8.94769e-22	I1S0N5	PHI:1552	GzMyb016	Fusarium_graminearum	unaffected_pathogenicity
Two_Contig_15166m75443	9.25843e-22	I1RIQ3	PHI:1575	GzOB015	Fusarium_graminearum	unaffected_pathogenicity
Three-Contig271	2.38842e-21	Q00903	PHI:24	Avenacinase_gene	Gaeumannomyces_graminis	loss_of_pathogenicity__unaffected_pathogenicity
AA3contig_89m826	2.43029e-21	Q8Y9V5	PHI:4689	pgdA	Listeria_monocytogenes	reduced_virulence
AA3contig_6237m48000	2.92215e-21	E2EAF6	PHI:2357	CYP52X1	Beauveria_bassiana	reduced_virulence
Contig143	3.77402e-20	A4VXV9	PHI:6276	SspA-1	Streptococcus_suis	reduced_virulence
Two_Contig_7565m43924	1.91875e-19	E2EAF6	PHI:2357	CYP52X1	Beauveria_bassiana	reduced_virulence
Contig244	3.49917e-19	Q9HFZ2	PHI:184	RBT4	Candida_albicans	reduced_virulence
Three-Contig295	9.15856e-19	E2EAF6	PHI:2357	CYP52X1	Beauveria_bassiana	reduced_virulence
AA3contig_9029m63391	2.3274e-18	Q5GFD3	PHI:413	MPD1	Parastagonospora_nodorum	unaffected_pathogenicity
Three-Contig219	4.71942e-18	Q6WER3	PHI:432__PHI:4212__PHI:4242	FGL1__Fgl1	Fusarium_graminearum	reduced_virulence
AA96contig_1592m12516	2.74864e-17	A0ST44	PHI:1047	CTB6	Cercospora_nicotianae	reduced_virulence
Three-Contig185	3.00004e-16	Q8Y1E6	PHI:6298__PHI:6445	nucA__NucA	Ralstonia_solanacearum	reduced_virulence
Two_Contig_2537m16889	1.13795e-15	Q8Y0J2	PHI:5271	fabG1	Ralstonia_solanacearum	lethal
Two_contig_6076m36481	1.5047e-15	G7T9L2	PHI:4651	rbfC	Xanthomonas_oryzae	unaffected_pathogenicity
Three-Contig114	1.0519e-14	Q8Y0J2	PHI:5271	fabG1	Ralstonia_solanacearum	lethal
AA96contig_17395m90533	3.61857e-14	M1WES1	PHI:6267	cpipt-log	Claviceps_purpurea	reduced_virulence__loss_of_pathogenicity
AA96contig_396m3216	6.61494e-14	Q5XTQ4	PHI:541	LIP1	Botrytis_cinerea	unaffected_pathogenicity
Three-Contig242	9.21755e-14	C5BDL7	PHI:2960	frdA	Edwardsiella_ictaluri	reduced_virulence
Three-Contig78	1.12488e-13	Q8NJS2	PHI:697	ugt51E1	Leptosphaeria_maculans	unaffected_pathogenicity
Contig100	1.35858e-13	G4N5V2	PHI:2978	MoCel12A	Magnaporthe_oryzae	unaffected_pathogenicity
AA3contig_13927m84777	2.26666e-13	D2SZX7	PHI:2837	OXI1	Cochliobolus_heterostrophus	reduced_virulence
Three-Contig132	4.01046e-13	I1RZ11	PHI:1411	GzC2H078	Fusarium_graminearum	lethal
Three-Contig44	4.10548e-13	Q4ZHV5	PHI:4010	Plp	Vibrio_anguillarum	unaffected_pathogenicity
AA3contig_8329m59857	1.77146e-12	Q8NJS2	PHI:697	ugt51E1	Leptosphaeria_maculans	unaffected_pathogenicity
Contig144	3.86678e-12	G4NAJ0	PHI:2175	NMR3	Magnaporthe_oryzae	reduced_virulence
AA96contig_10034m61490	7.09124e-12	A0A0B5J4U6	PHI:4609	BxCYP33D3	Bursaphelenchus_xylophilus	reduced_virulence
AA3contig_6639m50585	9.68948e-12	I1RUC7	PHI:1260	FGSG_07816	Fusarium_graminearum	unaffected_pathogenicity
Three-Contig101	3.21514e-11	Q6WER3	PHI:432__PHI:4212__PHI:4242	FGL1__Fgl1	Fusarium_graminearum	reduced_virulence
Two_Contig_7836m45213	3.63495e-11	D7UQ40	PHI:3347	sol5	Alternaria_solani	unaffected_pathogenicity
Three-Contig165	3.81578e-11	Q9P4A1	PHI:600	CBP1	Cryptococcus_neoformans	unaffected_pathogenicity__reduced_virulence
Three-Contig189	5.88053e-11	I1RP98	PHI:1621	GzRUM1	Fusarium_graminearum	unaffected_pathogenicity
Contig149	6.54922e-11	P0AA28	PHI:2644	thioredoxin_1	Salmonella_enterica	reduced_virulence
AA96contig_8133m52461	7.31693e-11	Q2VLJ1	PHI:716	ZEB1	Fusarium_graminearum	unaffected_pathogenicity
AA3contig_3599m30817	8.37251e-11	G4MYS1	PHI:4736	MoYpt7	Magnaporthe_oryzae	loss_of_pathogenicity
AA96contig_300m2376	9.82321e-11	O59937	PHI:569	XYL3	Fusarium_oxysporum	unaffected_pathogenicity
AA96contig_65m468	2.80213e-10	P0AA28	PHI:2644	thioredoxin_1	Salmonella_enterica	reduced_virulence
Contig129	4.28597e-10	A0ST45	PHI:1048	CTB7	Cercospora_nicotianae	reduced_virulence
AA3contig_8161m58972	7.87252e-10	I1R980	PHI:2393	Related_to_O-methylsterigmatocystin_oxidoreductase	Fusarium_graminearum	increased_virulence_(hypervirulence)
AA3contig_1130m10756	1.74576e-09	E9B636	PHI:2490	MCA	Leishmania_mexicana	reduced_virulence__increased_virulence_(hypervirulence)
Three-Contig20	3.79793e-09	G4MYQ4	PHI:5608	FZC17	Magnaporthe_oryzae	unaffected_pathogenicity
Contig205	4.16112e-09	Q53591	PHI:3461	hylB	Streptococcus_agalactiae	reduced_virulence
AA3contig_488m4712	5.68529e-09	Q53763	PHI:6324	StpC	Staphylococcus_aureus	unaffected_pathogenicity
Three-Contig291	4.70576e-08	Q6WER3	PHI:432__PHI:4212__PHI:4242	FGL1__Fgl1	Fusarium_graminearum	reduced_virulence
Three-Contig170	1.26043e-07	Q4ZHV5	PHI:4010	Plp	Vibrio_anguillarum	unaffected_pathogenicity
AA3contig_2599m23177	2.8947e-07	O59937	PHI:569	XYL3	Fusarium_oxysporum	unaffected_pathogenicity
Three-Contig178	7.50007e-07	G4MVX4	PHI:3216	MoCDIP4	Magnaporthe_oryzae	effector_(plant_avirulence_determinant)
Two_Contig_14458m72906	1.31528e-06	Q96VL3	PHI:339	CLPT1	Colletotrichum_lindemuthianum	reduced_virulence
AA3contig_6890m52115	1.76977e-06	G4NAJ0	PHI:2175	NMR3	Magnaporthe_oryzae	reduced_virulence
AA3contig_10387m69836	2.60295e-06	D2E9W7	PHI:2376	DEP2	Alternaria_brassicicola	reduced_virulence__unaffected_pathogenicity
AA96contig_3991m28856	4.22372e-06	G4MRS8	PHI:816	MGG_04582	Magnaporthe_oryzae	reduced_virulence
Three-Contig22	7.04273e-06	G4NAJ8	PHI:6223	MoYvh1	Magnaporthe_oryzae	reduced_virulence
H. occidental CYProme
Hoc-CYP_Contig19	0	E9NYS9	PHI:495	PPOB	Aspergillus_fumigatus	increased_virulence_(hypervirulence)
Hoc-CYP_Contig170	1.90675e-144	A4ULI5	PHI:839	erg11/cyp51	Zymoseptoria_tritici	chemistry_target:_resistance_to_chemical
Hoc-CYP_Contig161	2.90051e-128	I1RE80	PHI:3037	FgERG5A	Fusarium_graminearum	reduced_virulence
Hoc-CYP_Contig118	9.7038e-103	I1R980	PHI:2393	Related_to_O-methylsterigmatocystin_oxidoreductase	Fusarium_graminearum	increased_virulence_(hypervirulence)
Hoc-CYP_Contig98	6.35729e-102	I1R980	PHI:2393	Related_to_O-methylsterigmatocystin_oxidoreductase	Fusarium_graminearum	increased_virulence_(hypervirulence)
Hoc-CYP_Contig131	2.63849e-91	I1R980	PHI:2393	Related_to_O-methylsterigmatocystin_oxidoreductase	Fusarium_graminearum	increased_virulence_(hypervirulence)
Hoc-CYP_Contig171	1.07475e-90	I1R980	PHI:2393	Related_to_O-methylsterigmatocystin_oxidoreductase	Fusarium_graminearum	increased_virulence_(hypervirulence)
Hoc-CYP_Contig102	1.54258e-89	I1R980	PHI:2393	Related_to_O-methylsterigmatocystin_oxidoreductase	Fusarium_graminearum	increased_virulence_(hypervirulence)
Hoc-CYP_Contig15	1.83727e-85	I1R980	PHI:2393	Related_to_O-methylsterigmatocystin_oxidoreductase	Fusarium_graminearum	increased_virulence_(hypervirulence)
Hoc-CYP_Contig15460	2.66264e-83	I1R980	PHI:2393	Related_to_O-methylsterigmatocystin_oxidoreductase	Fusarium_graminearum	increased_virulence_(hypervirulence)
Hoc-CYP_Contig175	2.52708e-82	I1R980	PHI:2393	Related_to_O-methylsterigmatocystin_oxidoreductase	Fusarium_graminearum	increased_virulence_(hypervirulence)
Hoc-CYP_Contig179	3.11348e-82	I1R980	PHI:2393	Related_to_O-methylsterigmatocystin_oxidoreductase	Fusarium_graminearum	increased_virulence_(hypervirulence)
Hoc-CYP_Contig12504	7.2399e-81	I1R980	PHI:2393	Related_to_O-methylsterigmatocystin_oxidoreductase	Fusarium_graminearum	increased_virulence_(hypervirulence)
Hoc-CYP_Contig165	1.66899e-80	I1R980	PHI:2393	Related_to_O-methylsterigmatocystin_oxidoreductase	Fusarium_graminearum	increased_virulence_(hypervirulence)
Hoc-CYP_Contig12	1.68957e-80	I1R980	PHI:2393	Related_to_O-methylsterigmatocystin_oxidoreductase	Fusarium_graminearum	increased_virulence_(hypervirulence)
Hoc-CYP_Contig104	7.01874e-80	I1R980	PHI:2393	Related_to_O-methylsterigmatocystin_oxidoreductase	Fusarium_graminearum	increased_virulence_(hypervirulence)
Hoc-CYP_Contig149	8.51252e-80	I1R980	PHI:2393	Related_to_O-methylsterigmatocystin_oxidoreductase	Fusarium_graminearum	increased_virulence_(hypervirulence)
Hoc-CYP_Contig92	2.17313e-79	I1R980	PHI:2393	Related_to_O-methylsterigmatocystin_oxidoreductase	Fusarium_graminearum	increased_virulence_(hypervirulence)
Hoc-CYP_Contig117	2.69152e-79	I1R980	PHI:2393	Related_to_O-methylsterigmatocystin_oxidoreductase	Fusarium_graminearum	increased_virulence_(hypervirulence)
Hoc-CYP_Contig110	4.32333e-79	I1R980	PHI:2393	Related_to_O-methylsterigmatocystin_oxidoreductase	Fusarium_graminearum	increased_virulence_(hypervirulence)
Hoc-CYP_Contig29	2.30542e-78	I1R980	PHI:2393	Related_to_O-methylsterigmatocystin_oxidoreductase	Fusarium_graminearum	increased_virulence_(hypervirulence)
Hoc-CYP_Contig81	2.83501e-78	I1R980	PHI:2393	Related_to_O-methylsterigmatocystin_oxidoreductase	Fusarium_graminearum	increased_virulence_(hypervirulence)
Hoc-CYP_Contig27	3.89249e-78	I1R980	PHI:2393	Related_to_O-methylsterigmatocystin_oxidoreductase	Fusarium_graminearum	increased_virulence_(hypervirulence)
Hoc-CYP_Contig139	6.86008e-77	I1R980	PHI:2393	Related_to_O-methylsterigmatocystin_oxidoreductase	Fusarium_graminearum	increased_virulence_(hypervirulence)
Hoc-CYP_Contig101	1.09661e-76	I1R980	PHI:2393	Related_to_O-methylsterigmatocystin_oxidoreductase	Fusarium_graminearum	increased_virulence_(hypervirulence)
Hoc-CYP_Contig17	1.5983e-76	I1R980	PHI:2393	Related_to_O-methylsterigmatocystin_oxidoreductase	Fusarium_graminearum	increased_virulence_(hypervirulence)
Hoc-CYP_Contig154	3.55632e-76	I1R980	PHI:2393	Related_to_O-methylsterigmatocystin_oxidoreductase	Fusarium_graminearum	increased_virulence_(hypervirulence)
Hoc-CYP_Contig87	5.65901e-76	I1R980	PHI:2393	Related_to_O-methylsterigmatocystin_oxidoreductase	Fusarium_graminearum	increased_virulence_(hypervirulence)
Hoc-CYP_Contig38	1.22494e-74	I1R980	PHI:2393	Related_to_O-methylsterigmatocystin_oxidoreductase	Fusarium_graminearum	increased_virulence_(hypervirulence)
Hoc-CYP_Contig163	1.09877e-73	I1R980	PHI:2393	Related_to_O-methylsterigmatocystin_oxidoreductase	Fusarium_graminearum	increased_virulence_(hypervirulence)
Hoc-CYP_Contig167	1.72768e-71	I1R980	PHI:2393	Related_to_O-methylsterigmatocystin_oxidoreductase	Fusarium_graminearum	increased_virulence_(hypervirulence)
Hoc-CYP_Contig18	4.66664e-71	I1R980	PHI:2393	Related_to_O-methylsterigmatocystin_oxidoreductase	Fusarium_graminearum	increased_virulence_(hypervirulence)
Hoc-CYP_Contig134	5.33521e-71	I1R980	PHI:2393	Related_to_O-methylsterigmatocystin_oxidoreductase	Fusarium_graminearum	increased_virulence_(hypervirulence)
Hoc-CYP_Contig51	1.35073e-68	E2EAF6	PHI:2357	CYP52X1	Beauveria_bassiana	reduced_virulence
Hoc-CYP_Contig60	4.82244e-66	I1R980	PHI:2393	Related_to_O-methylsterigmatocystin_oxidoreductase	Fusarium_graminearum	increased_virulence_(hypervirulence)
Hoc-CYP_Contig13918	2.122e-65	I1R980	PHI:2393	Related_to_O-methylsterigmatocystin_oxidoreductase	Fusarium_graminearum	increased_virulence_(hypervirulence)
Hoc-CYP_Contig174	4.44524e-65	I1R980	PHI:2393	Related_to_O-methylsterigmatocystin_oxidoreductase	Fusarium_graminearum	increased_virulence_(hypervirulence)
Hoc-CYP_Contig123	5.04605e-65	I1R980	PHI:2393	Related_to_O-methylsterigmatocystin_oxidoreductase	Fusarium_graminearum	increased_virulence_(hypervirulence)
Hoc-CYP_Contig155	7.23975e-62	I1R980	PHI:2393	Related_to_O-methylsterigmatocystin_oxidoreductase	Fusarium_graminearum	increased_virulence_(hypervirulence)
Hoc-CYP_Contig112	9.39533e-62	I1R980	PHI:2393	Related_to_O-methylsterigmatocystin_oxidoreductase	Fusarium_graminearum	increased_virulence_(hypervirulence)
Hoc-CYP_Contig124	9.27859e-61	I1R980	PHI:2393	Related_to_O-methylsterigmatocystin_oxidoreductase	Fusarium_graminearum	increased_virulence_(hypervirulence)
Hoc-CYP_Contig44	2.94304e-58	I1R980	PHI:2393	Related_to_O-methylsterigmatocystin_oxidoreductase	Fusarium_graminearum	increased_virulence_(hypervirulence)
Hoc-CYP_Contig158	3.36085e-58	I1R980	PHI:2393	Related_to_O-methylsterigmatocystin_oxidoreductase	Fusarium_graminearum	increased_virulence_(hypervirulence)
Hoc-CYP_Contig159	4.26477e-58	I1R980	PHI:2393	Related_to_O-methylsterigmatocystin_oxidoreductase	Fusarium_graminearum	increased_virulence_(hypervirulence)
Hoc-CYP_Contig59	2.80491e-57	I1R980	PHI:2393	Related_to_O-methylsterigmatocystin_oxidoreductase	Fusarium_graminearum	increased_virulence_(hypervirulence)
Hoc-CYP_Contig178	2.50085e-54	I1R980	PHI:2393	Related_to_O-methylsterigmatocystin_oxidoreductase	Fusarium_graminearum	increased_virulence_(hypervirulence)
Hoc-CYP_Contig77	2.547e-53	I1R980	PHI:2393	Related_to_O-methylsterigmatocystin_oxidoreductase	Fusarium_graminearum	increased_virulence_(hypervirulence)
Hoc-CYP_Contig103	2.44122e-52	I1R980	PHI:2393	Related_to_O-methylsterigmatocystin_oxidoreductase	Fusarium_graminearum	increased_virulence_(hypervirulence)
Hoc-CYP_Contig137	5.113e-52	I1R980	PHI:2393	Related_to_O-methylsterigmatocystin_oxidoreductase	Fusarium_graminearum	increased_virulence_(hypervirulence)
Hoc-CYP_Contig109	6.50435e-52	I1R980	PHI:2393	Related_to_O-methylsterigmatocystin_oxidoreductase	Fusarium_graminearum	increased_virulence_(hypervirulence)
Hoc-CYP_Contig32	7.0305e-51	V5XZS6	PHI:4194	AKT7	Alternaria_alternata	reduced_virulence__increased_virulence_(hypervirulence)
Hoc-CYP_Contig95	7.46457e-51	V5XZS6	PHI:4194	AKT7	Alternaria_alternata	reduced_virulence__increased_virulence_(hypervirulence)
Hoc-CYP_Contig70	1.88725e-50	V5XZS6	PHI:4194	AKT7	Alternaria_alternata	reduced_virulence__increased_virulence_(hypervirulence)
Hoc-CYP_Contig116	3.71172e-48	E2EAF6	PHI:2357	CYP52X1	Beauveria_bassiana	reduced_virulence
Hoc-CYP_Contig84	4.22289e-48	I1R980	PHI:2393	Related_to_O-methylsterigmatocystin_oxidoreductase	Fusarium_graminearum	increased_virulence_(hypervirulence)
Hoc-CYP_Contig23	5.62587e-48	I1R980	PHI:2393	Related_to_O-methylsterigmatocystin_oxidoreductase	Fusarium_graminearum	increased_virulence_(hypervirulence)
Hoc-CYP_Contig74	7.2338e-46	I1R980	PHI:2393	Related_to_O-methylsterigmatocystin_oxidoreductase	Fusarium_graminearum	increased_virulence_(hypervirulence)
Hoc-CYP_Contig130	1.16727e-45	I1R980	PHI:2393	Related_to_O-methylsterigmatocystin_oxidoreductase	Fusarium_graminearum	increased_virulence_(hypervirulence)
Hoc-CYP_Contig122	3.1336e-43	I1R980	PHI:2393	Related_to_O-methylsterigmatocystin_oxidoreductase	Fusarium_graminearum	increased_virulence_(hypervirulence)
Hoc-CYP_Contig11289	3.16816e-43	I1R980	PHI:2393	Related_to_O-methylsterigmatocystin_oxidoreductase	Fusarium_graminearum	increased_virulence_(hypervirulence)
Hoc-CYP_Contig41	3.28134e-43	I1R980	PHI:2393	Related_to_O-methylsterigmatocystin_oxidoreductase	Fusarium_graminearum	increased_virulence_(hypervirulence)
Hoc-CYP_Contig108	3.68637e-41	V5XZS6	PHI:4194	AKT7	Alternaria_alternata	reduced_virulence__increased_virulence_(hypervirulence)
Hoc-CYP_Contig65	4.56195e-41	I1R980	PHI:2393	Related_to_O-methylsterigmatocystin_oxidoreductase	Fusarium_graminearum	increased_virulence_(hypervirulence)
Hoc-CYP_Contig133	5.14948e-41	I1R980	PHI:2393	Related_to_O-methylsterigmatocystin_oxidoreductase	Fusarium_graminearum	increased_virulence_(hypervirulence)
Hoc-CYP_Contig37	6.64932e-41	V5XZS6	PHI:4194	AKT7	Alternaria_alternata	reduced_virulence__increased_virulence_(hypervirulence)
Hoc-CYP_Contig113	2.2326e-40	I1R980	PHI:2393	Related_to_O-methylsterigmatocystin_oxidoreductase	Fusarium_graminearum	increased_virulence_(hypervirulence)
Hoc-CYP_Contig162	2.53917e-39	I1R980	PHI:2393	Related_to_O-methylsterigmatocystin_oxidoreductase	Fusarium_graminearum	increased_virulence_(hypervirulence)
Hoc-CYP_Contig35	1.20978e-38	I1R980	PHI:2393	Related_to_O-methylsterigmatocystin_oxidoreductase	Fusarium_graminearum	increased_virulence_(hypervirulence)
Hoc-CYP_Contig28	1.51772e-38	I1R980	PHI:2393	Related_to_O-methylsterigmatocystin_oxidoreductase	Fusarium_graminearum	increased_virulence_(hypervirulence)
Hoc-CYP_Contig135	2.14913e-38	I1R980	PHI:2393	Related_to_O-methylsterigmatocystin_oxidoreductase	Fusarium_graminearum	increased_virulence_(hypervirulence)
Hoc-CYP_Contig52	1.14431e-36	I1R980	PHI:2393	Related_to_O-methylsterigmatocystin_oxidoreductase	Fusarium_graminearum	increased_virulence_(hypervirulence)
Hoc-CYP_Contig1	6.33582e-36	I1R980	PHI:2393	Related_to_O-methylsterigmatocystin_oxidoreductase	Fusarium_graminearum	increased_virulence_(hypervirulence)
Hoc-CYP_Contig145	1.34048e-32	G2X6V8	PHI:6331	VdCYP1	Verticillium_dahliae	loss_of_pathogenicity
Hoc-CYP_Contig2	1.92873e-32	E2EAF6	PHI:2357	CYP52X1	Beauveria_bassiana	reduced_virulence
Hoc-CYP_Contig153	1.14243e-31	V5XZS6	PHI:4194	AKT7	Alternaria_alternata	reduced_virulence__increased_virulence_(hypervirulence)
Hoc-CYP_Contig48	1.23068e-31	I1R980	PHI:2393	Related_to_O-methylsterigmatocystin_oxidoreductase	Fusarium_graminearum	increased_virulence_(hypervirulence)
Hoc-CYP_Contig88	1.39961e-27	V5XZS6	PHI:4194	AKT7	Alternaria_alternata	reduced_virulence__increased_virulence_(hypervirulence)
Hoc-CYP_Contig71	7.15732e-26	Q6WP49	PHI:438	BcBOT1_(CND5)	Botrytis_cinerea	reduced_virulence
Hoc-CYP_Contig7	9.05511e-26	E2EAF6	PHI:2357	CYP52X1	Beauveria_bassiana	reduced_virulence
Hoc-CYP_Contig141	5.59109e-24	I1R980	PHI:2393	Related_to_O-methylsterigmatocystin_oxidoreductase	Fusarium_graminearum	increased_virulence_(hypervirulence)
Hoc-CYP_Contig9	1.52309e-22	E2EAF6	PHI:2357	CYP52X1	Beauveria_bassiana	reduced_virulence
Hoc-CYP_Contig20229	3.18986e-22	I1R980	PHI:2393	Related_to_O-methylsterigmatocystin_oxidoreductase	Fusarium_graminearum	increased_virulence_(hypervirulence)
Hoc-CYP_Contig91	2.25766e-21	E2EAF6	PHI:2357	CYP52X1	Beauveria_bassiana	reduced_virulence
Hoc-CYP_Contig114	2.90613e-21	E2EAF6	PHI:2357	CYP52X1	Beauveria_bassiana	reduced_virulence
Hoc-CYP_Contig142	3.23009e-21	Q4QGX0	PHI:3258	C14DM	Leishmania_major	reduced_virulence
Hoc-CYP_Contig93	4.90805e-21	E2EAF6	PHI:2357	CYP52X1	Beauveria_bassiana	reduced_virulence
Hoc-CYP_Contig169	8.43771e-21	E2EAF6	PHI:2357	CYP52X1	Beauveria_bassiana	reduced_virulence
Hoc-CYP_Contig40	2.50783e-20	I1R980	PHI:2393	Related_to_O-methylsterigmatocystin_oxidoreductase	Fusarium_graminearum	increased_virulence_(hypervirulence)
Hoc-CYP_Contig182	3.83795e-20	E2EAF6	PHI:2357	CYP52X1	Beauveria_bassiana	reduced_virulence
Hoc-CYP_Contig120	1.4675e-19	E2EAF6	PHI:2357	CYP52X1	Beauveria_bassiana	reduced_virulence
Hoc-CYP_Contig106	1.49405e-19	E2EAF6	PHI:2357	CYP52X1	Beauveria_bassiana	reduced_virulence
Hoc-CYP_Contig136	3.93737e-19	E2EAF6	PHI:2357	CYP52X1	Beauveria_bassiana	reduced_virulence
Hoc-CYP_Contig180	5.1306e-19	E2EAF6	PHI:2357	CYP52X1	Beauveria_bassiana	reduced_virulence
Hoc-CYP_Contig80	8.37696e-19	E2EAF6	PHI:2357	CYP52X1	Beauveria_bassiana	reduced_virulence
Hoc-CYP_Contig140	9.12167e-19	E2EAF6	PHI:2357	CYP52X1	Beauveria_bassiana	reduced_virulence
Hoc-CYP_Contig152	2.13248e-18	E2EAF6	PHI:2357	CYP52X1	Beauveria_bassiana	reduced_virulence
Hoc-CYP_Contig67	2.64002e-18	E2EAF6	PHI:2357	CYP52X1	Beauveria_bassiana	reduced_virulence
Hoc-CYP_Contig111	2.64462e-18	E2EAF6	PHI:2357	CYP52X1	Beauveria_bassiana	reduced_virulence
Hoc-CYP_Contig160	2.34463e-17	E2EAF6	PHI:2357	CYP52X1	Beauveria_bassiana	reduced_virulence
Hoc-CYP_Contig83	3.90652e-17	E2EAF6	PHI:2357	CYP52X1	Beauveria_bassiana	reduced_virulence
Hoc-CYP_Contig100	5.26874e-17	I1R980	PHI:2393	Related_to_O-methylsterigmatocystin_oxidoreductase	Fusarium_graminearum	increased_virulence_(hypervirulence)
Hoc-CYP_Contig61	5.80018e-17	E2EAF6	PHI:2357	CYP52X1	Beauveria_bassiana	reduced_virulence
Hoc-CYP_Contig18533	3.14225e-16	E2EAF6	PHI:2357	CYP52X1	Beauveria_bassiana	reduced_virulence
Hoc-CYP_Contig10941	1.53421e-14	E2EAF6	PHI:2357	CYP52X1	Beauveria_bassiana	reduced_virulence
Hoc-CYP_Contig5	1.31981e-13	V5XZS6	PHI:4194	AKT7	Alternaria_alternata	reduced_virulence__increased_virulence_(hypervirulence)
Hoc-CYP_Contig121	9.96911e-13	V5XZS6	PHI:4194	AKT7	Alternaria_alternata	reduced_virulence__increased_virulence_(hypervirulence)
Hoc-CYP_Contig902	7.07205e-12	I1R980	PHI:2393	Related_to_O-methylsterigmatocystin_oxidoreductase	Fusarium_graminearum	increased_virulence_(hypervirulence)
Hoc-CYP_Contig15110	4.30948e-10	G4MRP8	PHI:2190	MoCYP51A	Magnaporthe_oryzae	reduced_virulence
Hoc-CYP_Contig4	4.42791e-10	Q4QGX0	PHI:3258	C14DM	Leishmania_major	reduced_virulence
Hoc-CYP_Contig90	5.66652e-10	Q4QGX0	PHI:3258	C14DM	Leishmania_major	reduced_virulence

## Sheet: Tab-S8_TFs
Table S8: Putative transcription factors with isolate-exclusive expression pattern
Sequence name	Sequence desc	Hit ACC	E-Value	Average RPKM
				#5313	#5396
contig_17890m85035	Paired amphipathic helix pst1	XP_009540657	1.71e-46	0	41.39
contig_1397m9648	Pathway-specific nitrogen regulator	XP_009548895	1.42e-49	0	24.86
contig_23548m102963	Transcription factor, MBF transcription complex	XP_009544589	3.76e-43	0	12.4
contig_18420m86852	Transcription factor tau subunit sfc1	XP_009543926	3.3e-41	0	23.89
contig_21930m98073	Transcription factor tau subunit sfc1	XP_009543926	1.78e-37	0	26.11
contig_26122m110150	Transcription factor tau subunit sfc1	XP_009543926	9.23e-124	0	30.4
contig_6084m36522	Transcription regulator, C2H2 Zn finger	XP_009545694	1.17e-16	0	47.32
contig_14119m71619	Transcriptional regulator prz1	XP_009545694	8.24e-113	0	42.52
contig_16363m79648	Transcriptional swt1	XP_009543626	4.19e-44	0	18.65
contig_5899m35602	Pathway-specific nitrogen regulator	XP_009548895	1.92248e-50	18.43	0
contig_24552m105811	Transcription factor, MBF transcription complex	XP_009544589	1.68922e-44	15.22	0
contig_26861m112054	Transcription factor tau subunit sfc1	XP_009543926	5.82383e-38	23.79	0
contig_17347m83059	Transcription regulator, C2H2 Zn finger	XP_009545694	3.17998e-28	36.62	0
contig_17058m82076	Transcriptional activator acu-15	XP_009545749	1.22521e-55	25.93	0
contig_16364m79650	Transcriptional swt1	XP_009543626	3.3541e-34	42.74	0

## Sheet: Tab-S9-SSR-sat
Table S9. Summary of the EST-SSRs that were identified in the Heterobasidion occidentale transcriptome.
Repeats (n)	Monomer	Dimer	Trimer	Tetramer	Pentamer	Hexamer	Sub-total	% of the total
11~22	67	13	8	0	0	0	88	0.0404226
10	0	9	18	0	0	1	28	0.0128617
9	0	28	23	6	1	0	58	0.0266422
8	0	63	46	8	2	3	122	0.0560404
7	0	110	125	15	7	5	262	0.120349
6	0	261	275	36	8	7	587	0.269637
5	0	0	524	97	38	52	711	0.326596
4	0	0	0	0	108	213	321	0.147451
Sub-total	67	484	1019	162	164	281	2177	1
	0.0307763	0.222324	0.468075	0.0744143	0.075333	0.129077	1

## Sheet: Tab-S10-SSR-primers
Table S10: PCR primers for amplication of SSR loci
Sequencia_ID	Contig	Foward	TM Foward	Reverse	TM Reverse	Product Size	Motif	Start	End	Motif3
1401	Two_contig_18175_Average_coverage:_22.99	GTTATTTGAGATGGGAGGC	54.59	CAAAATTCAAACGCAAAATC	55.943	138	(TTTGGA)4	158	181	(TTTGGA)4
576	Two_contig_5731_Average_coverage:_218.60	TTCGCTTTTTGGTCTTTATC	54.795	CGGATATCCCTAGTCATCAG	54.668	231	(TTTC)9-(GTTC)6	274	360	(TTTC)9-(GTTC)6
735	Two_contig_7700_Average_coverage:_1,862.58	GTTGTTGTACAGCAGAAGCA	55.001	GTGGTCGGTAGAGAAATCAA	55.203	247	(TTTAT)4	1928	1947	(TTTAT)4
661	Two_contig_6749_Average_coverage:_1,048.13	GAATGTTGGTCGTCTTTGAT	55.02	AGATGCCGAACTAGTACCTG	54.568	273	(TTGCCC)5	785	814	(TTGCCC)5
1030	Two_contig_12174_Average_coverage:_136.68	GTTTGAGCTTGAGCTTGAGT	54.877	AGTTCCATATGCCTAGCTCC	56.003	101	(TTGAGC)4	136	159	(TTGAGC)4
691	Two_contig_7125_Average_coverage:_1,468.81	GATGTTCTTATTGCTTTCCG	55.058	AGAGGTCAACGACGTAGAGA	55.003	231	(TTG)6	149	166	(TTG)6
1305	Two_contig_15972_Average_coverage:_899.69	TTCTTCTCTTTGCTCTCTGG	54.95	TCATTTAAAAGACGCTTGGT	55.139	159	(TTG)6	295	312	(TTG)6
1846	Two_contig_25243_Average_coverage:_267.89	AGGAGGGATAGGAAACCAT	54.982	CATTGGATTGGAGTACCACT	54.899	229	(TTG)6	65	82	(TTG)6
932	Two_contig_10583_Average_coverage:_1,886.84	TGAATGTTCACATCCTGCT	54.881	ACTCATGATCCATCGAAGAC	54.908	121	(TTG)5	862	876	(TTG)5
1012	Two_contig_11988_Average_coverage:_218.63	CGCTTTGTAGATTTTTGCTT	55.065	ATCTGAGCCTACGATCCAC	55.113	142	(TTG)5	229	243	(TTG)5
1845	Two_contig_25242_Average_coverage:_74.59	TTTGTAGATTTTTGCTTCTGC	55.043	GGTCTGTTAATTGGATTGGA	54.967	280	(TTG)5	134	148	(TTG)5
2021	Two_contig_28622_Average_coverage:_332.68	CGAAGCCTGTTGTATCTGTA	54.007	ACATCTCGGATATCTTGGAC	53.984	113	(TTG)5	68	82	(TTG)5
2146	Two_contig_31284_Average_coverage:_230.52	GCACTTCTCGTCCATCTATC	54.834	ATAACAAAAACACCGACGAT	54.678	153	(TTG)5	181	195	(TTG)5
999	Two_contig_11733_Average_coverage:_53.36	CGTTTGAACGGGTCTCT	54.371	ATCATCGCACAGCTCG	54.813	238	(TTCTGC)4	139	162	(TTCTGC)4
961	Two_contig_11111_Average_coverage:_612.33	GTTTCGCTGGAAGAAAATG	55.952	ATAAAATACAACGAGAGGCG	54.707	136	(TTCT)5	66	85	(TTCT)5
1391	Two_contig_18064_Average_coverage:_230.99	GTCTTTATTTTTGCTTGCGT	54.898	CCCTAGTCATCAGAGTCCAG	54.75	173	(TTCG)7	317	344	(TTCG)7
406	Two_contig_4072_Average_coverage:_2,547.87	GAGCGACATCACGATCAC	55.856	CTTGTTCAACACACCCTTCT	55.19	247	(TTCG)6	462	485	(TTCG)6
1497	Two_contig_19946_Average_coverage:_755.39	GTACGTGGCATACGGGT	55.067	AGATTGTCACGACCACTTTC	55.09	269	(TTCG)5	249	268	(TTCG)5
56	Two_contig_89_Average_coverage:_1,619.59	ATGATATATACGCAAACCCG	55.185	ACGAAGATGAATGAAGCAAT	54.86	183	(TTCA)5	1049	1068	(TTCA)5
314	Two_contig_2991_Average_coverage:_455.25	ATTGCAATCTTCCCACG	55.278	AATTGCTTGCGATAAAAGAT	54.362	157	(TTCA)5	57	76	(TTCA)5
2119	Two_contig_30533_Average_coverage:_11.78	GGGCTCCAGCAGGTC	55.723	ACCCTGCTCAACCAGAAC	56.012	195	(TTC)6	89	106	(TTC)6
293	Two_contig_2714_Average_coverage:_953.76	GCTCGCTCTCGAGTTACTTA	55.194	ACCGTCTAGCACAGTAGCAG	55.771	104	(TTC)5	6265	6279	(TTC)5
571	Two_contig_5695_Average_coverage:_574.03	GTATCACAGGGCGAAGTAAG	54.994	GGAAGTCACTGCAAAGAAAC	54.974	213	(TTC)5	1759	1773	(TTC)5
910	Two_contig_9975_Average_coverage:_702.95	GTGAGAATCCAAACATGGAG	55.463	ATGCGACTCTTTCTGAACAT	54.923	203	(TTC)5	790	804	(TTC)5
2279	Two_contig_34671_Average_coverage:_57.30	GACTCCAGCAGGTCGTG	55.955	ACCCTGCTCAACCAGAAC	56.012	191	(TTC)5	89	103	(TTC)5
960	Two_contig_11101_Average_coverage:_1,902.95	AATTGTACGAGAGAGGCTCA	55.107	CATGCACTATTAGCATGCAG	55.542	124	(TTATC)4	511	530	(TTATC)4
1820	Two_contig_24730_Average_coverage:_25.01	GATCGCTTTAGAATGCACA	54.917	ATAATATCGAGCCGTGTGTC	55.193	124	(TTA)6	138	155	(TTA)6
1223	Two_contig_14726_Average_coverage:_608.21	AAGGCCCTCTTGTTAGAATC	55.128	GACAGATATCCGATGGAGAA	55.03	265	(TTA)5	716	730	(TTA)5
173	Two_contig_1302_Average_coverage:_648.20	ATAAGCCTGCTGTGTAGGAA	55.159	CAACATCCTCAATCTCACCT	55.013	234	(TGTGGT)5	1077	1106	(TGTGGT)5
1825	Two_contig_24791_Average_coverage:_87.25	CTCTGTCTCTGTTTTTGCGT	55.701	TATATCTTGGATGCCAGGTC	55.086	240	(TGTC)5	246	265	(TGTC)5
627	Two_contig_6444_Average_coverage:_2,492.54	GTGGGGTGTGCGTGTA	55.281	CCCCCTATATATACCCCAAC	54.897	276	(TGT)7	795	815	(TGT)7
282	Two_contig_2575_Average_coverage:_4,473.12	TTGGAGATATAACGACTGGG	55.181	GACTCGGATCACATGATTTT	54.932	266	(TGT)6	1946	1963	(TGT)6
483	Two_contig_4653_Average_coverage:_3,253.29	GTTCCCGACGCTGTTC	55.827	AGAAGGGGTCGTCGTATG	55.962	131	(TGT)6	67	84	(TGT)6
1549	Two_contig_20829_Average_coverage:_233.49	TCGGTACATTATCTTGGGTC	55.004	ACTGCACAGTACACTCGGAT	55.693	149	(TGT)6	213	230	(TGT)6
1212	Two_contig_14576_Average_coverage:_444.98	GTTCATCTGGTCTTGCTGAG	55.896	CAACGACATCAGCATCAG	54.236	255	(TGT)5-(TGC)6-(GCT)8	620	767	(TGT)5-(TGC)6-(GCT)8
1757	Two_contig_23766_Average_coverage:_590.47	GTGCTGGATCTGCTGCT	55.728	CCTACGGCGCCTACTT	54.752	164	(TGT)5	35	49	(TGT)5
224	Two_contig_1813_Average_coverage:_547.62	GTACTGATGGTGCCGGT	55.005	GGATGCACGATTACGATTAC	55.614	125	(TGT)10	610	639	(TGT)10
259	Two_contig_2254_Average_coverage:_2,754.83	ATTTTTCTCACTGAAATCGC	54.592	AGGAAGAAGAAGACGACAGA	54.143	101	(TGGTCG)4	194	217	(TGGTCG)4
1377	Two_contig_17716_Average_coverage:_643.84	AAAGCAAAGGGACGTATGTA	55.014	AGCTCGACAAGCTCCAC	54.7	171	(TGGGTG)4	257	280	(TGGGTG)4
1112	Two_contig_13223_Average_coverage:_1,808.53	GTGTGTACGGATGCCTATCT	55.094	CGAATCCTTCCATTCAAAC	55.542	226	(TGGGT)4	310	329	(TGGGT)4
1106	Two_contig_13122_Average_coverage:_474.97	TCATTGAGGTCCACTTCTTC	55.152	ATCTCGGAAACAGCTGTAAA	55.123	224	(TGGCTC)4	238	261	(TGGCTC)4
1321	Two_contig_16246_Average_coverage:_138.13	GTGAGGCAGGGACGG	56.736	AACAGGATAGGACAGCACAG	55.313	262	(TGGCGG)4	959	982	(TGGCGG)4
312	Two_contig_2940_Average_coverage:_251.96	GAGAGAGAGACGGGATCG	55.705	AGTGAGTTCGTTCTGCCA	55.13	280	(TGGC)6	760	783	(TGGC)6
1529	Two_contig_20568_Average_coverage:_350.43	CTGCAGGAGAAGAGAAGAGA	54.927	CTCTGAGAGAACAGACCGAG	55.137	253	(GGTAGGTC)3-(TGGC)5-(GC)8	262	386	(TGGC)5-(GC)8
309	Two_contig_2939_Average_coverage:_296.05	TGAAGTGCTGCAGGATG	54.905	CTGAATCTCGGAGTCGTG	55.047	177	(TGGC)5-(GAAC)9	95	161	(TGGC)5-(GAAC)9
1289	Two_contig_15766_Average_coverage:_108.28	CAAAACGCACGATAATAAAA	54.225	AACGAGCGACTCCTAAAAG	54.854	183	(TGGC)5	449	468	(TGGC)5
44	SP2_Contig_354m2464	TAGTGCCGTCTTAGAACCAT	54.994	CGTAACAGGACGAGTAGGTC	54.891	230	(TGGAGG)4	771	794	(TGGAGG)4
435	Two_contig_4278_Average_coverage:_502.19	GGAGATGGATGAAGATGAGA	54.971	TCCCCATTCGTCACTATTAC	55.004	111	(TGGAGA)4	786	809	(TGGAGA)4
2131	Two_contig_30842_Average_coverage:_78.11	CAGGCTGGTTTTTGTTCTC	55.874	CTCACTGTTCGCCCG	55.222	185	(TGGAG)4	926	945	(TGGAG)4
1478	Two_contig_19570_Average_coverage:_173.57	CGTGCGGACTTGGCT	57.747	ACCGTGTGTGCTACTGTATG	54.544	162	(TGG)8-(GGCAC)4	31	140	(TGG)8-(GGCAC)4
1868	Two_contig_25661_Average_coverage:_111.47	CCTGCACTTCTCGCAG	54.57	ACAATACCAACACCAGCATC	55.877	181	(TGG)8	137	160	(TGG)8
2153	Two_contig_31343_Average_coverage:_146.24	GGAGGAGATGGGTGTGA	54.804	CTTCCGTCGACGCTTAT	54.725	214	(TGG)7	38	58	(TGG)7
1364	Two_contig_17273_Average_coverage:_94.28	CGATGACGATGTTGATGAC	55.685	GAGAGAAAGAGGGAAAGAGC	54.949	135	(TGG)6-(CGG)5	69	120	(TGG)6-(CGG)5
734	Two_contig_7690_Average_coverage:_1,219.54	GAGCAGAAGGGCATTATAGA	54.72	GATGACAGCTTTCTCGACAT	55.352	271	(TGG)6	1839	1856	(TGG)6
775	Two_contig_8032_Average_coverage:_1,308.26	CAATAGATTCCGGTTTGAAG	54.909	AATACCGCGTAACTAACTGG	54.667	266	(TGG)6	1474	1491	(TGG)6
895	Two_contig_9749_Average_coverage:_3,139.42	ATGAGTCGTTCAAAGGAGTG	55.276	GGCGTCCTATCATCATCA	55.198	115	(TGG)6	173	190	(TGG)6
1452	Two_contig_18916_Average_coverage:_404.44	TGTCACCAGGATGGAGATAG	55.962	GTTTCCTCAACCACCACAT	55.661	147	(TGG)6	354	371	(TGG)6
1867	Two_contig_25660_Average_coverage:_96.66	GCGACTGGCGTGTCC	58.15	GTCGCCGTCTCTGTCTC	54.981	213	(TGG)6	57	74	(TGG)6
404	Two_contig_4060_Average_coverage:_1,141.85	GCTCAAGTACGCAAGCAG	55.726	GACAGGCAGGAGGACAC	54.574	231	(TGG)5	2329	2343	(TGG)5
1398	Two_contig_18117_Average_coverage:_124.83	GCAGTTGAAGGAGATATGGA	55.288	CATTGATTGCCTATTCGG	54.965	177	(TGG)5	190	204	(TGG)5
1964	Two_contig_27658_Average_coverage:_313.76	TGCGTTTTTCTTGGTCC	55.513	CACCTTCTGCACCTTCTG	55.144	180	(TGG)5	247	261	(TGG)5
1965	Two_contig_27660_Average_coverage:_111.21	TGCGTTTTTCTTGGTCC	55.513	CACATCATCCGCATCAG	54.96	155	(TGG)5	152	166	(TGG)5
506	Two_contig_4847_Average_coverage:_1,986.67	TTTTCGTCTTTTCTGCTCTC	54.959	GTTTCACTGCTAAGGCAACT	54.772	197	(TGCTT)4	1745	1764	(TGCTT)4
1495	Two_contig_19859_Average_coverage:_644.57	AATAGCAGCTGGTGATGG	54.554	AGCATAAATAGAGCGAGACG	55.002	226	(TGCGTG)4	133	156	(TGCGTG)4
689	Two_contig_7087_Average_coverage:_649.74	CGCTCGTCTAATATCCAGTC	55.075	TTGGAGTTTGCTCTTGAGTT	55.156	227	(TGCGT)4	800	819	(TGCGT)4
1558	Two_contig_20980_Average_coverage:_291.42	GGGTGGGTGTAGTAGTTGG	55.264	AGACATCTCAGGCGCAG	55.74	241	(TGCGAC)5-(CTG)8	970	1067	(TGCGAC)5-(CTG)8
28	SP96-contig_4292m30766	CGATAGCGGCTCTCTTC	54.485	GTGCGTATGTTTGACGTAGA	54.798	229	(TGCG)6	86	109	(TGCG)6
1491	Two_contig_19785_Average_coverage:_705.03	GTTATGATACCAGCACCACC	55.36	ACTGCTGGCAAATAAACAGT	55.066	239	(TGCG)5	1031	1050	(TGCG)5
2196	Two_contig_32223_Average_coverage:_16.32	CCAGTGCGTGTTTTTATTTT	55.497	AGGGGTAAGAGAGAGGGAG	54.928	203	(TGCCT)4	305	324	(TGCCT)4
347	Two_contig_3393_Average_coverage:_1,998.10	GATGCGAAGGAGAAGGAG	55.88	CCTTCCTGAGTTTTGTTCAG	55	272	(TGCCAG)4	312	335	(TGCCAG)4
1187	Two_contig_14266_Average_coverage:_162.85	ACTTTATTCCCCTGTCTTCC	54.809	TCTCTTATTTTTGTTGCCGT	55.139	249	(TGCC)5	106	125	(TGCC)5
1476	Two_contig_19499_Average_coverage:_251.60	TGTTGTTGCTGCTGTTGTT	56.305	CAGTTGCAACCATCACATC	55.774	209	(TGC)9-(GGCTGG)5	28	138	(TGC)9-(GGCTGG)5
1278	Two_contig_15618_Average_coverage:_1,188.53	ATACTGCTGCTGTGGGTACT	54.915	GTGGATCTATCCCCTGTCTC	55.925	264	(TGC)9-(CAG)6	257	362	(TGC)9-(CAG)6
786	Two_contig_8117_Average_coverage:_174.74	GGACTGTACTGGGAGAACAT	53.947	CAACAGCAGCAACAACAG	54.647	194	(TGC)7-(TGC)6	1075	1122	(TGC)7-(TGC)6
317	Two_contig_3021_Average_coverage:_6,997.52	GTTCTGTGCAATCAACTGTG	55.083	AATCTTTTTCAGCTGGCTC	54.717	252	(TGC)7	1588	1608	(TGC)7
1035	Two_contig_12224_Average_coverage:_654.40	GCTGTTGCTGCTGTTGTAT	54.922	GAGGAAGAGGAGGACGAG	54.727	256	(TGC)7	1696	1716	(TGC)7
1974	Two_contig_27837_Average_coverage:_222.99	GACACCGTCGTCGCC	57.955	ATCACATCTATATCCCTCCG	53.998	243	(TGC)7	133	153	(TGC)7
1380	Two_contig_17844_Average_coverage:_125.29	CTGTTGTTGCTGTTGCTGT	55.842	ATGTTCACAAGTCCCAGTGT	55.303	259	(TGC)6-(TGC)5-(TGT)8	149	223	(TGC)6-(TGC)5-(TGT)8
17	SP96-contig_1377m10865	GGTACTGGCTCTGCCAC	54.853	CGGTACAAGAACATGAACG	55.051	247	(TGC)6	110	127	(TGC)6
35	SP3-Contig195	CGCTAACCATCAACCAGTAT	55.287	GTTCTTCTTGCCCTTGGT	55.152	265	(TGC)6	1011	1028	(TGC)6
62	Two_contig_145_Average_coverage:_3,735.57	GCCTGCGTAAAATGTAGC	54.514	GCCAGTTCACTACGGTGTAT	55.18	196	(TGC)6	666	683	(TGC)6
63	Two_contig_145_Average_coverage:_3,735.57	ATACACCGTAGTGAACTGGC	55.18	GCGTCCAACTACCTCATCT	55.202	224	(TGC)6	795	812	(TGC)6
124	Two_contig_777_Average_coverage:_5,650.08	GCCCGAAGATACATTAGAGA	54.556	AACAACAACACCAACAACAC	54.18	185	(TGC)6	1163	1180	(TGC)6
226	Two_contig_1829_Average_coverage:_2,414.93	GCACTTCCGTAAAAATCACT	54.551	CAAGGTCAGCCACAGTATCT	55.313	207	(TGC)6	1475	1492	(TGC)6
227	Two_contig_1829_Average_coverage:_2,414.93	AGATACTGTGGCTGACCTTG	55.313	TCCTCTTCTGCATACACCTT	54.937	128	(TGC)6	1634	1651	(TGC)6
245	Two_contig_2105_Average_coverage:_588.65	CCCGAATCGTCAACCT	55.059	GGTACCACGAGCAGGAGTA	56.228	112	(TGC)6	113	130	(TGC)6
275	Two_contig_2442_Average_coverage:_2,974.77	GCTAAGTAAGGATTAGGCCC	54.877	AACAACAACAACAGCAACAG	54.738	100	(TGC)6	398	415	(TGC)6
503	Two_contig_4831_Average_coverage:_2,838.60	CTTTCGATTCTGCTCTGCT	55.865	CACCAGGTACACGCTATCC	56.533	150	(TGC)6	1003	1020	(TGC)6
610	Two_contig_6177_Average_coverage:_1,777.25	GGAGAGGGTGAAGTCCTG	55.425	CCGTAAGCTAGGTTGTTTGT	54.686	274	(TGC)6	499	516	(TGC)6
729	Two_contig_7661_Average_coverage:_163.96	GAAGAAGTTAGGATGGGGAG	55.379	CGAATACTACCCCTCAGCTA	54.692	202	(TGC)6	342	359	(TGC)6
1108	Two_contig_13176_Average_coverage:_495.19	ATATAGATCCTCTCGCCCTC	55	AACATCTGCAGCAGCATTC	57.485	190	(TGC)6	496	513	(TGC)6
1147	Two_contig_13660_Average_coverage:_252.03	AAGAGGAAGAGGAAGAGGTG	55.157	CGGTTCTATCTATCGTTTGG	54.944	103	(TGC)6	175	192	(TGC)6
1192	Two_contig_14350_Average_coverage:_919.92	ATCTCCTCCCTCCACAGTC	56.475	GAGTTCGCCTCTAGGGAGT	56.059	279	(TGC)6	541	558	(TGC)6
1207	Two_contig_14518_Average_coverage:_785.54	GTGCACCGATAAGTGAGC	55.08	CGTGTCCGTCTCTGTCTC	54.913	256	(TGC)6	195	212	(TGC)6
1360	Two_contig_17240_Average_coverage:_351.28	TCTGATGCTGATGCTGTG	54.919	CTACCCCGCCTACCC	54.524	188	(TGC)6	91	108	(TGC)6
2212	Two_contig_32648_Average_coverage:_24.60	CGTCTATGCGCCTCTG	54.549	GACGTACATGCATCCTGAC	54.718	239	(TGC)6	65	82	(TGC)6
172	Two_contig_1302_Average_coverage:_648.20	CTGCTGTGGTGTGTGTTG	55.164	AGTCCTCTGGTACAGGGTG	54.93	273	(TGC)5-(TGT)6-(TGC)7	654	755	(TGC)5-(TGT)6-(TGC)7
187	Two_contig_1396_Average_coverage:_308.62	CGCTGCCGTTATTCAA	55.077	ACAACAACACCCACAACAC	54.901	179	(TGC)5	1228	1242	(TGC)5
343	Two_contig_3361_Average_coverage:_499.98	GGACTAGAGGACCATCAACA	55.013	AATGGTGAGGAGGAGGAC	54.67	230	(TGC)5	1195	1209	(TGC)5
647	Two_contig_6670_Average_coverage:_789.65	GCATTAGATTGTCCGAAGAG	55.04	AGCAGCAACCACAAAATACT	55.066	280	(TGC)5	5137	5151	(TGC)5
662	Two_contig_6766_Average_coverage:_1,522.20	AGAAATTGTTTGCACCTTTG	55.459	AACAGGTTACGGCTCTGAT	54.777	232	(TGC)5	647	661	(TGC)5
663	Two_contig_6774_Average_coverage:_425.22	CTGTTGTTGCTGCTGTTG	54.647	ATCGAATGATGCGCTATACT	55.033	227	(TGC)5	35	49	(TGC)5
678	Two_contig_6936_Average_coverage:_3,387.34	GTCAAACACGGGAAAATACT	54.221	TTTTCGATTTCACTCCTGTT	54.923	140	(TGC)5	437	451	(TGC)5
719	Two_contig_7543_Average_coverage:_173.46	ACGTATGTGAAAAAGCCAGT	54.901	TTCCTGTCACTCTCGATCTT	54.875	181	(TGC)5	937	951	(TGC)5
790	Two_contig_8190_Average_coverage:_1,709.50	AAATTGTTGTTTCCGTTCTG	55.298	CTACCAACACCACCAGATGT	55.805	270	(TGC)5	666	680	(TGC)5
857	Two_contig_9095_Average_coverage:_978.69	GTGAAGGTCCTGACACTGAT	54.888	GCTCGCCAGATGGAGT	55.422	215	(TGC)5	2528	2542	(TGC)5
966	Two_contig_11203_Average_coverage:_747.21	TGTCTTTCCAATCAGCAGAC	56.343	CATCCGCAACAGCATC	55.135	226	(TGC)5	180	194	(TGC)5
1717	Two_contig_23213_Average_coverage:_16.56	GGAGAACCTCCACAAATGTA	55.033	GTTCGGATTTGCTGATATTG	55.752	278	(TGC)5	1242	1256	(TGC)5
1785	Two_contig_24165_Average_coverage:_214.09	AACAATCAACGACTAAACCG	55.333	GCAGATGCACCACGTC	54.994	240	(TGC)5	314	328	(TGC)5
1937	Two_contig_27047_Average_coverage:_137.36	GTGGTGCGTGGAGAAGTA	55.467	GATCCTGAACGACGAGG	54.724	253	(TGC)5	392	406	(TGC)5
1790	Two_contig_24221_Average_coverage:_304.15	GGGAATGATGCTGATGTC	54.46	AGCTCCAGATTCCAGACAC	55.148	192	(TGATGC)4	786	809	(TGATGC)4
1365	Two_contig_17307_Average_coverage:_182.11	GAGAGAAAGAGGTCGAGGAT	55.059	CCTGTCCCTATTCTGTCCTA	54.286	129	(TGAGGA)4	106	129	(TGAGGA)4
1048	Two_contig_12372_Average_coverage:_1,902.91	AAGCAAGTTACCTGAACCAA	55.043	GGTCACCTTTCTCCTCCTAC	55.276	214	(TGA)6	228	245	(TGA)6
1753	Two_contig_23670_Average_coverage:_237.30	AGGGTGTTGGAGGACTCTAT	55.145	AAAGACGAGCTAAGTGTTGC	54.937	278	(TGA)6	270	287	(TGA)6
733	Two_contig_7690_Average_coverage:_1,219.54	GAGCAGAAGGGCATTATAGA	54.72	GATGACAGCTTTCTCGACAT	55.352	271	(TGA)5	1824	1838	(TGA)5
896	Two_contig_9749_Average_coverage:_3,139.42	ATGAGTCGTTCAAAGGAGTG	55.276	AGCATTCCCGAAAGACAT	55.552	154	(TGA)5	191	205	(TGA)5
1382	Two_contig_17907_Average_coverage:_47.61	AATCCAGCTGTCAATCCTC	55.075	ACTCGGAGTTGGTCGG	55.138	152	(TGA)5	152	166	(TGA)5
1548	Two_contig_20829_Average_coverage:_233.49	TCGGTACATTATCTTGGGTC	55.004	TACACTCGGATCAACAACAA	55.025	140	(TGA)5	198	212	(TGA)5
1306	Two_contig_16029_Average_coverage:_1,160.22	GCTCGAGAATCAACAGAGAC	55.038	ACCCGCCATTATTGTATATG	55.029	246	(TG)9	348	365	(TG)9
484	Two_contig_4675_Average_coverage:_950.19	GCGACGTGTGTGTAAGTATG	55.177	TCAACTAAACTGTGCCCAA	55.189	192	(TG)8	547	562	(TG)8
1159	Two_contig_13851_Average_coverage:_102.04	TCTATAACAGCAGAGCAGGG	55.749	GTCTGCGTACCGTACATACC	55.644	218	(TG)8	291	306	(TG)8
1396	Two_contig_18098_Average_coverage:_132.31	ATTGATAGGTCGAGTGGATG	54.983	CTACGTTGCAAACAAAAACA	55.053	120	(TG)8	206	221	(TG)8
1020	Two_contig_12063_Average_coverage:_806.99	GGAAAAGTCAAAGTCCATGA	55.167	GACAGAGGAGAGAACCGAG	54.835	242	(TG)7-(AG)6	195	316	(TG)7-(AG)6
1502	Two_contig_20103_Average_coverage:_288.94	AAAAGACAAGAGATGGACGA	54.899	TAGAGTTGTGTAGGTGGGCT	54.891	198	(TG)7	471	484	(TG)7
1962	Two_contig_27648_Average_coverage:_18.24	AAAGGCAGGCTTTCTTTTAC	55.52	TCGACGCGAATCACAC	55.756	209	(TG)7	194	207	(TG)7
249	Two_contig_2138_Average_coverage:_2,507.56	GTGTCGCAGACGTAGGAC	54.966	CTCTCTCCTCCGTCAAATG	55.811	149	(TG)6	186	197	(TG)6
456	Two_contig_4455_Average_coverage:_673.82	GGAAATGGAAATGTACCACTC	55.992	CTCTTCACTCTCCAGACCAG	54.957	202	(TG)6	36	47	(TG)6
666	Two_contig_6794_Average_coverage:_2,183.22	GCTCGAGAATCAACAGAGAC	55.038	ACCCGCCATTATTGTATATG	55.029	238	(TG)6	332	343	(TG)6
1503	Two_contig_20104_Average_coverage:_404.03	AGACAAGAGATGGACGACAC	55.071	TTCTTTCGTTTGCTTTTCTC	54.979	174	(TG)6	181	192	(TG)6
2278	Two_contig_34652_Average_coverage:_43.65	GACGATCCTTATCATCCAAA	55.049	AGTGGGACGAAGCTATGTAA	54.994	221	(TG)6	127	138	(TG)6
1781	Two_contig_24113_Average_coverage:_286.16	GATCGTCGTGCAGAAGG	56.044	TTTTGGAAGGACTAATCGGT	56.297	211	(TG)11-(CTGT)5	121	196	(TG)11-(CTGT)5
1271	Two_contig_15545_Average_coverage:_60.78	TGTATCCTGTCCTGTCCTTC	55.013	GAGCTTCGCTTCAGGTAGTA	55.03	273	(TCTT)6	65	88	(TCTT)6
1390	Two_contig_18063_Average_coverage:_317.32	GTCTTTATTTTTGCTTGCGT	54.898	CCCTAGTCATCAGAGTCCAG	54.75	215	(TCTT)5-(TTCG)8	657	749	(TCTT)5-(TTCG)8
432	Two_contig_4247_Average_coverage:_1,504.23	GGGAGAGAGAGGTGAGAAAG	55.58	GAATGAAAAATGAAAGGTGC	54.848	218	(TCTT)5	934	953	(TCTT)5
742	Two_contig_7717_Average_coverage:_2,580.16	GACTCGGAGAGTGAAATGAA	55.327	CCCATTCTAGAGTTTCCCTT	54.982	273	(TCTGTA)5	132	161	(TCTGTA)5
743	Two_contig_7718_Average_coverage:_892.80	ACTCGGAGAGTGAAATGAAA	54.899	TCCCTATCCTAGAGTTTCCC	54.9	267	(TCTGTA)5	126	155	(TCTGTA)5
1696	Two_contig_22919_Average_coverage:_105.98	GTCTCACGATGTGAATACCC	55.314	GAAGGAGAAGGAGAAGGAGA	55.204	174	(TCTGT)4	266	285	(TCTGT)4
591	Two_contig_5913_Average_coverage:_120.14	CCTGTTTTGCTCTGTTCTGT	55.532	GGCTTCCAATCTCCATCTA	55.191	235	(TCTGA)4	1190	1209	(TCTGA)4
1231	Two_contig_14990_Average_coverage:_945.98	TTATCCACAGGCTCTTTGTT	54.959	GAGGACCGAGATAGCTTGTA	54.611	250	(TCTG)9	414	449	(TCTG)9
835	Two_contig_8795_Average_coverage:_779.41	CTTTCTTTTCACTGTGCTCC	55.156	GCTGTAACTGAGGTGGAGAG	55.003	271	(TCTCTG)4	605	628	(TCTCTG)4
606	Two_contig_6087_Average_coverage:_726.02	GTCACCTATAGTTTGCCAGC	54.982	GCGAGCGCTTCTATATTATG	55.526	262	(TCTCG)5	689	713	(TCTCG)5
1602	Two_contig_21898_Average_coverage:_109.93	CAATTCAATCCAATCCAACT	54.967	CAGGTAAGGATGAGACGAAG	54.95	267	(TCTCG)4	258	277	(TCTCG)4
549	Two_contig_5400_Average_coverage:_290.02	CTGCTGTTGATGTTGCTGT	55.755	CAGGTGGTGGTCTACGTC	54.595	196	(TCTCCC)4	225	248	(TCTCCC)4
1870	Two_contig_25689_Average_coverage:_407.26	GTTCATCCCCCTCGC	55.424	AAAGGACGGAAGAAGAAATC	55.094	175	(TCTCCC)4	22	45	(TCTCCC)4
1505	Two_contig_20140_Average_coverage:_91.99	GAGTGACTCTCTGCCTTCAC	54.928	TCATCGGAGAGGAGGG	55.108	154	(TCTCC)6	255	284	(TCTCC)6
78	Two_contig_264_Average_coverage:_4,592.99	CCCTTTCTCTATGATATGCG	55.023	TCATCTTTCACACCATCTGA	54.868	211	(TCT)6	359	376	(TCT)6
604	Two_contig_6084_Average_coverage:_624.01	ATCGTCGTCTAGTTCATCGT	54.789	GCACCAGAAACGAATTCTAC	54.946	243	(TCT)6	311	328	(TCT)6
215	Two_contig_1700_Average_coverage:_901.29	CTGCATCATCAATCACTGAG	55.094	CGGAGATTCAGATTGAAGAG	54.996	180	(TCT)5	3224	3238	(TCT)5
322	Two_contig_3166_Average_coverage:_1,741.02	CGACTCTTCTTCCTCTTCCT	55.323	GACGAATACAATCGACCACT	55.057	171	(TCT)5	1011	1025	(TCT)5
345	Two_contig_3376_Average_coverage:_4,145.29	GAAGAACGTGGTGAAGAGTC	54.775	ACTCGGAGGAGAGTGACAT	54.489	220	(TCT)5	1051	1065	(TCT)5
1217	Two_contig_14616_Average_coverage:_704.42	TCAGGTTCTAGCAAGCTCTC	54.974	CGAAAAATACTGGTAAACGC	55.186	163	(TCT)5	1324	1338	(TCT)5
1225	Two_contig_14863_Average_coverage:_241.02	ATCTCATCAATTGAGCCATC	55.017	GGAGTGGTATTCTGCATGTT	55.057	262	(TCT)5	636	650	(TCT)5
1608	Two_contig_21941_Average_coverage:_170.34	CTACGGGACATTTTACGAAC	54.854	ATAATGAAGCGAGTCTCTGG	54.611	264	(TCT)5	192	206	(TCT)5
1773	Two_contig_23958_Average_coverage:_499.79	TTGAGATCCTGATCTTCGTT	54.81	ATTTAGCCAGTCACAGAGGA	54.937	138	(TCT)5	1350	1364	(TCT)5
2203	Two_contig_32527_Average_coverage:_23.68	CATCCGCCACATCAAAC	56.682	GTAGTGCGCATTTGCAT	53.93	177	(TCGTGC)6	71	106	(TCGTGC)6
1667	Two_contig_22642_Average_coverage:_398.69	GAGAATACGTGGGGGTTC	55.201	CCCAAGGCGTCTAGAAA	54.7	269	(TCGTGC)5	61	90	(TCGTGC)5
1232	Two_contig_14996_Average_coverage:_116.90	AGGAAGATGCCGTTGTG	55.36	ATCTTCCGCACCCTCTT	55.536	221	(TCGTGC)4	27	50	(TCGTGC)4
2204	Two_contig_32528_Average_coverage:_23.90	GTCCGCCACATCAAAC	53.639	ATCTGCATGAGGTGCGT	55.881	149	(TCGTGC)4	71	94	(TCGTGC)4
373	Two_contig_3759_Average_coverage:_194.78	CTGAACAAGAAGTTCGCCT	55.607	GGTCGCCCTCTGTTTTT	56.078	158	(TCGTG)4	152	171	(TCGTG)4
964	Two_contig_11143_Average_coverage:_834.51	TTTCAGTCAAATCTGAGGCT	55.07	ATTCGCTGTCTTGGTTTTT	54.934	248	(TTGAGGCG)3-(TCGTCTC)4	301	441	(TCGTCTC)4
1381	Two_contig_17894_Average_coverage:_480.78	CAAAGGAGTCTTCGTCATGT	55.276	ATGAGGGACAAATTAGGGAT	55.013	165	(TCGTCC)4	108	131	(TCGTCC)4
924	Two_contig_10322_Average_coverage:_925.64	TGGATGTGATCTGATGTTTG	55.199	GGTTACACAAAGACTGCCTC	54.84	259	(TCGTCA)4	1115	1138	(TCGTCA)4
1732	Two_contig_23402_Average_coverage:_153.05	GTCCGTCCGTCCGTC	56.526	ATACACACTACACTGCACGC	54.708	238	(TCGT)5-(GGTGTACAGT)3-(GGGAG)4	156	318	(TCGT)5-(GGGAG)4
581	Two_contig_5817_Average_coverage:_695.55	CACACAGCTTTTCTTGATGA	54.885	CGAAGAAGACCTACATACGG	55.007	179	(TCGT)5	2688	2707	(TCGT)5
1562	Two_contig_21137_Average_coverage:_41.66	TCGCGTGAAAACAACTACTA	54.708	AAGGGGAGTCCAAGTCTG	54.966	263	(TCGGAC)6	210	245	(TCGGAC)6
1254	Two_contig_15330_Average_coverage:_408.30	GGTGCTGTTGGACCGTAT	56.823	GCTGTGATCTCTGCGAAC	55.211	153	(TCGCGG)4	112	135	(TCGCGG)4
1745	Two_contig_23514_Average_coverage:_203.86	CGTCATATACACCGACAGC	54.985	ACTCGGTGAGGGAGTACG	56.058	101	(TCGCCC)5	131	160	(TCGCCC)5
1744	Two_contig_23513_Average_coverage:_462.05	CATCATGTTTTCTCCTGTCC	55.463	GACACGGTCTCTCGCTC	54.981	276	(TCGCCC)4	460	483	(TCGCCC)4
2093	Two_contig_30118_Average_coverage:_56.32	GAATCCGCATCCGAGT	55.14	GCGTACCTCAGCAGCTC	55.428	158	(TCGCCC)4	149	172	(TCGCCC)4
1244	Two_contig_15170_Average_coverage:_190.67	TGTTGTGTTCATCTCGGTTA	55.025	AGAGTATGTGATCAGGTCCG	55.052	130	(TCGCA)4	75	94	(TCGCA)4
925	Two_contig_10360_Average_coverage:_221.05	GATGGAGTGCAGGTGGT	54.937	ACGCACAGCCAGACAC	54.556	177	(TCGATG)5	167	196	(TCGATG)5
754	Two_contig_7857_Average_coverage:_1,750.90	GACTCCGTCTCTGGGG	54.469	ACTCGAACCTCTTCTTCTCC	55.145	127	(TCGAGC)4	44	67	(TCGAGC)4
410	Two_contig_4098_Average_coverage:_866.17	TATAGCAGGGAACAGAGCAT	55.075	CGACGAGAAGGATCGTGTA	57.324	173	(TCG)9	863	889	(TCG)9
858	Two_contig_9111_Average_coverage:_224.32	GTTTTCCACACCTTTGTCAT	54.937	CAAATGACTACTTACGCCAA	54.059	141	(TCG)9	117	143	(TCG)9
2081	Two_contig_29847_Average_coverage:_149.85	CGTCGTCGTACACATGG	55.009	GTGCCATCATGGAGAGC	55.748	171	(TCG)8	134	157	(TCG)8
2111	Two_contig_30422_Average_coverage:_67.63	GAGCTCGACGAACTTGC	55.388	GACGACGACGACGATG	55.01	276	(TCG)8	324	347	(TCG)8
9	SP13-contig_2838m25063	CATAAAACGTTTCCGTATCC	54.795	GCTTCGATGCGGACTT	55.62	263	(TCG)7	238	258	(TCG)7
624	Two_contig_6395_Average_coverage:_999.26	CGAATTTTCGAGTATTTGGT	54.513	TTACAGCAGATGAGTTGCAG	55.101	228	(TCG)7	768	788	(TCG)7
805	Two_contig_8470_Average_coverage:_677.62	GGAAACCACAGGATCTGATA	54.946	AGAACAGAGTCCATTCAAGC	54.44	252	(TCG)7	935	955	(TCG)7
837	Two_contig_8801_Average_coverage:_635.49	GTTCTCCTTGTCTGAACCC	54.488	GAAAGATCCATCCTCACAAC	54.444	213	(TCG)7	3078	3098	(TCG)7
1456	Two_contig_18992_Average_coverage:_115.54	CTGAATCCTCTTCGGAAAC	54.798	AAGAACAGGCTCACCAAGTA	55.024	136	(TCG)7	93	113	(TCG)7
14	SP13-contig_839m8155	AGTGCCATCATCAACAGC	55.361	TAGGGCCAACGTAGAGGT	55.682	175	(TCG)6	1096	1113	(TCG)6
49	SP-contig43	GACCATGTGGTTCTACGACT	54.952	ACGGTGCAGATTGAGATG	55.374	197	(TCG)6	460	477	(TCG)6
91	Two_contig_409_Average_coverage:_2,066.87	CTGATAGCACGACCTTTACC	54.994	ATGATGATGATGTGCTGATG	55.132	271	(TCG)6	2219	2236	(TCG)6
1087	Two_contig_12904_Average_coverage:_1,444.16	ATGAGAACCAAAGTCGTCTG	55.276	GTACGGTGAGAATTGGCTAC	54.815	260	(TCG)6	863	880	(TCG)6
1707	Two_contig_23010_Average_coverage:_73.00	TCACCCACAACCATGC	55.131	GGGGTGAAGGAGAGGAC	55.116	101	(TCG)6	59	76	(TCG)6
1967	Two_contig_27667_Average_coverage:_41.48	GGAAGGGGTCGTCGT	54.804	AGGACAAGCTGGGGC	55.209	229	(TCG)6	146	163	(TCG)6
2058	Two_contig_29453_Average_coverage:_73.18	GTGGTCGTGCTGTTTGTC	55.846	CTCCTCACCTCCCTCTTAAC	55.452	255	(TCG)6	181	198	(TCG)6
2246	Two_contig_33784_Average_coverage:_4.10	GACTGTTTTCAAACTCCGA	53.655	TCACGATCGAGATACAACAA	55.112	270	(TCG)6	50	67	(TCG)6
2	SP13-contig_1204m11419	GAGCTGCAGTGGTAGTTCTT	54.744	CTGCAGCTAGAGGATGACTT	54.84	135	(TCG)5	1441	1455	(TCG)5
54	Two_contig_35_Average_coverage:_8,008.94	GTGATGTTTTGATTGCACAG	55.011	CGTTTGGGTAAAAGAGAATG	54.991	206	(TCG)5	303	317	(TCG)5
148	Two_contig_1028_Average_coverage:_2,728.52	TATAGCTTGCCGGAGAGTAG	55.014	GCAGTACAAGAAGGGTATCG	54.994	246	(TCG)5	974	988	(TCG)5
214	Two_contig_1700_Average_coverage:_901.29	ACCCTCATACCCTTCAATCT	55.077	CAGGACTGGTGGTGTATTCT	54.965	259	(TCG)5	2852	2866	(TCG)5
411	Two_contig_4101_Average_coverage:_1,156.29	GTGGGCACTGTATCGACTAT	55.094	AGAAGGAGAAGGATGAGAGG	55.072	212	(TCG)5	607	621	(TCG)5
460	Two_contig_4484_Average_coverage:_886.88	TCCTCAAATTCAGCTTTGAT	55.004	GAGATGCAGGATTAAACTCG	55.04	252	(TCG)5	3359	3373	(TCG)5
603	Two_contig_6070_Average_coverage:_671.81	CATCGGTGAGAAGGTATCTG	55.682	CCTATCGTGTCGAGGAAAC	55.659	210	(TCG)5	237	251	(TCG)5
642	Two_contig_6624_Average_coverage:_929.19	AGAATGCATCTCCTGCG	55.645	GACGAGCAAGACACTAGTCC	54.99	249	(TCG)5	457	471	(TCG)5
704	Two_contig_7337_Average_coverage:_1,166.15	AATAGATAGCAATGCGTCGT	55.115	GTTGGAAGCGAGAGGTATT	54.414	212	(TCG)5	712	726	(TCG)5
1027	Two_contig_12146_Average_coverage:_786.31	GTTCAGAATCAGCACTAGCC	55.094	GTAGTCTTGATCTGCCCTTG	54.937	276	(TCG)5	1190	1204	(TCG)5
1129	Two_contig_13412_Average_coverage:_93.48	GGCGATAGTCTGCATCC	54.875	GAAGCTCTCGTCCTTCTTC	54.195	197	(TCG)5	374	388	(TCG)5
1405	Two_contig_18247_Average_coverage:_553.44	AGACATTCATGCTGCTACCT	54.961	CTCTTCGAAGGCAGTCTATG	55.288	172	(TCG)5	672	686	(TCG)5
1520	Two_contig_20465_Average_coverage:_1,016.04	GTCTAGATCGCTCAGGCTAA	54.946	CAGCTCGACTTCTGTCCTAT	54.668	160	(TCG)5	256	270	(TCG)5
1541	Two_contig_20680_Average_coverage:_216.78	ATATCGGACGAATGTAGTGC	55.193	ACTCCGACTCCCTTTCTG	55.148	145	(TCG)5	269	283	(TCG)5
1612	Two_contig_21959_Average_coverage:_100.03	GTCATCGTCTTCTTCGTCAT	55.176	GACAGATGCGGACCCT	55.021	127	(TCG)5	243	257	(TCG)5
1613	Two_contig_21960_Average_coverage:_106.17	GCGGAGATATCAAGGATGT	55.042	CGACGAGGATGACTGGT	55.152	186	(TCG)5	185	199	(TCG)5
1815	Two_contig_24704_Average_coverage:_101.97	AAGTCAGTACGATAGGTGGC	54.384	CGATGACGACGAGATG	51.886	106	(TCG)5	192	206	(TCG)5
1904	Two_contig_26407_Average_coverage:_686.10	CTCGTAGATGGAGAGGACTG	54.927	CAAGACAAGACACAAGCAAA	54.976	130	(TCG)5	169	183	(TCG)5
1995	Two_contig_28333_Average_coverage:_95.84	CGCACAACTTGTTCTGACTA	55.015	GAGTTGAAAAGAAATGTGCC	54.909	249	(TCG)5	172	186	(TCG)5
2219	Two_contig_32751_Average_coverage:_41.10	ACCAAAAACATCACAGTTCA	53.911	CCAAATAGATCTCCAGCAAG	55.052	112	(TCG)5	33	47	(TCG)5
146	Two_contig_1024_Average_coverage:_956.43	GACATGAGTATTCCGAAAGC	54.86	GGAAACAAAATCAAAAGTGC	54.932	224	(TCG)11	651	683	(TCG)11
52	Two_contig_21_Average_coverage:_9,892.03	ACTGGAACGCAATAAAAGTG	55.493	CCACGACTACCTCTTCAGAC	54.828	279	(TCG)10	2169	2198	(TCG)10
2007	Two_contig_28507_Average_coverage:_21.27	GACGTTCAGAGTTTTTGAGG	54.987	CTGGTTCTGTCACTTGAAGC	55.978	197	(TCCTGA)5	92	121	(TCCTGA)5
2038	Two_contig_28857_Average_coverage:_246.16	ATCAAGTCAAGCCAAGACAC	55.264	GAGACGAGGAAGAGGAAGAG	55.749	208	(TCCTCT)5	184	213	(TCCTCT)5
1408	Two_contig_18292_Average_coverage:_224.30	CTCCTTATCCTCCTTGTCCT	54.961	GAATTCGAGACGAGAAGATG	54.983	164	(TCCTCG)4	291	314	(TCCTCG)4
1958	Two_contig_27547_Average_coverage:_714.57	GAGAAGTATGACGAGGCTGA	55.536	ACCACAACTACCTCTTGGTG	55.055	156	(TCCTCA)4	354	377	(TCCTCA)4
2240	Two_contig_33464_Average_coverage:_97.34	GTGAGGATGTGGAGCGT	55.138	TTTTCTGCAGCGTACCTC	54.972	237	(TCCGAG)4	140	163	(TCCGAG)4
609	Two_contig_6130_Average_coverage:_1,309.22	CTTTCTAAACCGCTTTCTCA	55.026	AGTTCAAGCTGGAGTACCTG	54.586	272	(TCCCGT)5	61	90	(TCCCGT)5
1274	Two_contig_15579_Average_coverage:_301.83	AATGCGGTATGCGTTTACT	55.873	ATCTTGCAGCTTTGAGAGAG	54.974	105	(TCCCAG)4	1257	1280	(TCCCAG)4
1986	Two_contig_28057_Average_coverage:_72.27	CGACTGCAGTGACACATTAC	55.122	TTCGCCAATACAATCTTCA	55.202	212	(TCCCAC)5	154	183	(TCCCAC)5
840	Two_contig_8826_Average_coverage:_836.15	GCGCACTACATACATAGCAC	54.494	CGCGAGAGTACTAAGAGACG	55.57	127	(TCCCA)4	180	199	(TCCCA)4
86	Two_contig_354_Average_coverage:_1,145.71	CGTAACAGGACGAGTAGGTC	54.891	TAGTGCCGTCTTAGAACCAT	54.994	230	(TCCACC)4	2492	2515	(TCCACC)4
221	Two_contig_1793_Average_coverage:_1,569.67	AACAAAAAGTCTCGTATCGC	54.714	TTTGTTTTTGTTCGTTGTTG	54.852	247	(TCCAAA)4	757	780	(TCCAAA)4
1058	Two_contig_12548_Average_coverage:_418.22	ATCAGCCTACAGTATCGCC	55.337	GGGTTCGGGTTCAGATAC	55.201	112	(TCCA)6	245	268	(TCCA)6
879	Two_contig_9495_Average_coverage:_896.78	GAGACAACCATTGGAGAGAC	54.5	CTCACTTTCGGTAGACAAGC	55.192	277	(TCC)7	1235	1255	(TCC)7
458	Two_contig_4457_Average_coverage:_191.31	ATTATACACTGCACACGCC	54.543	AGTGTGAGGTATCTGTGTGC	53.39	198	(TCC)6	633	650	(TCC)6
1590	Two_contig_21745_Average_coverage:_146.98	GTGAGTTGAGTTGAGGGGTA	55.103	CGTGGAGAGTTATAAGCGAC	55.159	244	(TCC)6	890	907	(TCC)6
2276	Two_contig_34604_Average_coverage:_244.58	AAATGAAACCTCGTCACATC	55.02	GTAGAGACGAGGATGAGTGG	54.736	161	(TCC)6	282	299	(TCC)6
141	Two_contig_964_Average_coverage:_1,491.90	AATTTATTCTTGTTGCGAGC	54.817	AGAATTCGAGAAGGGTTCAT	55.368	203	(TCC)5	4648	4662	(TCC)5
193	Two_contig_1484_Average_coverage:_13,547.49	ACCATGTTGACATATCCTCC	54.621	GAAAAGGAGAGGAAGAGAGC	54.949	147	(TCC)5	459	473	(TCC)5
271	Two_contig_2408_Average_coverage:_1,120.52	GTCCTTGTCTTTGTTTTCGT	54.4	TTAAGCTCCTGCTGAAGAAC	54.994	238	(TCC)5	547	561	(TCC)5
354	Two_contig_3477_Average_coverage:_1,418.95	TAACGATACAACGGTCACTG	54.639	AAAGAAAAACGAGTCGATGA	55.088	259	(TCC)5	425	439	(TCC)5
724	Two_contig_7588_Average_coverage:_706.84	GGTGGAGATATGCTATGCAC	55.614	GGACGTCCCTCGATGA	56.07	269	(TCC)5	306	320	(TCC)5
738	Two_contig_7709_Average_coverage:_1,250.24	ATCGACATCCATATCGTCTG	55.896	AAAGCAGGGAAGAAGCAC	55.5	279	(TCC)5	1092	1106	(TCC)5
1079	Two_contig_12769_Average_coverage:_230.59	GTAGCAGACTCCATCGAACT	54.479	CCTGCAGGACTTTATCAGC	55.998	111	(TCC)5	341	355	(TCC)5
1096	Two_contig_13033_Average_coverage:_516.94	CCCTTGCCACTATAAATCTG	54.944	GGAGGGAGCGAAGAAAT	55.137	197	(TCC)5	87	101	(TCC)5
1537	Two_contig_20661_Average_coverage:_172.51	CACGTTTACGGTGGAGTATT	55.206	TTTTTGTTGGCTGTCTAAGC	55.778	227	(TCC)5	347	361	(TCC)5
1829	Two_contig_24904_Average_coverage:_326.69	TATCCTCCATCTCGGTCTC	54.997	GTGTGGCGGTATCACAGT	55.116	265	(TCC)5	326	340	(TCC)5
1922	Two_contig_26798_Average_coverage:_28.76	TAAACACCCCCTCTTCTTCT	55.458	AAGAACGTGCACTTCGAC	54.657	190	(TCC)5	163	177	(TCC)5
1954	Two_contig_27453_Average_coverage:_53.90	CGGTCTTACTGGACTACTCG	55.073	TTCGATGAAAGTCTTGGTCT	54.899	153	(TCC)5	970	984	(TCC)5
2087	Two_contig_30035_Average_coverage:_108.70	GTCCACACCCACATTCAT	54.584	ACTACGAGAACGAAGACGAA	55.192	257	(TCC)5	554	568	(TCC)5
2244	Two_contig_33711_Average_coverage:_21.80	CGGTCTTACTGGACTACTCG	55.073	TTCGATGAAAGTCTTGGTCT	54.899	153	(TCC)5	45	59	(TCC)5
955	Two_contig_11017_Average_coverage:_805.19	GTGAGATGAATGAGGCTTGT	55.176	GTAGTCTTGAGAGTGCCGAC	54.99	254	(TCA)5	3430	3444	(TCA)5
2184	Two_contig_31976_Average_coverage:_30.46	AAAGTCTGAGCTGTCTCTCG	54.866	GTCTGGTTCACAGACCAGTT	54.982	239	(TCA)11	203	235	(TCA)11
32	SP96-contig_5943m40578	GCATTAGGTAAGGGGAAAGT	55.022	GGCGAGACAGAAGGTATTC	54.822	150	(TC)9	233	250	(TC)9
579	Two_contig_5758_Average_coverage:_8,099.67	TTCTATGACAAGCACAATCG	54.858	TACAAGCAGGTGTACGAGAA	54.503	196	(TC)9	107	124	(TC)9
1154	Two_contig_13769_Average_coverage:_183.97	CATACCTACCCACTTGCACT	55.192	TCTTGTAACGTTTATCGCAA	54.651	214	(TC)9	256	273	(TC)9
1704	Two_contig_22989_Average_coverage:_221.35	CTCTTTCCTCGCCTTTCT	54.689	CGAAACACAGTCTCTTCACA	54.77	216	(TC)9	34	51	(TC)9
2248	Two_contig_33869_Average_coverage:_19.14	GGGGCACAAAGGTAAGTC	55.463	CGATGATCTAAGAGAGACGG	55.033	132	(TC)9	38	55	(TC)9
962	Two_contig_11111_Average_coverage:_612.33	TTTCTTTCTTTTTGCGTACC	54.877	GTCGTCAAACACGAGGAG	54.939	196	(TC)8	209	224	(TC)8
963	Two_contig_11125_Average_coverage:_637.64	CATGGTCTTTTTCGTTCTTT	54.529	GTCGTCAAACACGAGGAG	54.939	229	(TC)8	217	232	(TC)8
42	SP2_Contig_225m1490	TCCTGTCTCTGTTTCTTCGT	54.965	ATATGGAAGATATGGAGGGG	55.388	131	(TC)7	54	67	(TC)7
474	Two_contig_4606_Average_coverage:_4,473.94	CTATTACGAGTACACGGCCT	54.637	GCGTCGAAACACTGAGAT	54.557	135	(TC)7	157	170	(TC)7
370	Two_contig_3731_Average_coverage:_1,204.41	AACTGTCGCGTCTACTGATT	55.047	TTATTACCAGGTGACAAGGC	55.252	137	(TC)6	392	403	(TC)6
414	Two_contig_4121_Average_coverage:_3,836.44	ATATAGCGCTTCAAATACGG	54.841	GAAGTCTGAAGTTACACGGC	55.011	127	(TC)6	319	330	(TC)6
622	Two_contig_6364_Average_coverage:_244.73	TTCTCAGTCTCGTTCTCGTT	55.14	GAATATAGGCAACACCTGGA	55.169	107	(TC)6	130	141	(TC)6
636	Two_contig_6557_Average_coverage:_709.16	TTCTCAGACTCGTTCTCGTT	55.14	CAACTTGATATCGGGGAATA	55.114	120	(TC)6	161	172	(TC)6
687	Two_contig_7034_Average_coverage:_1,207.83	CTACACATTCTGCTTGCTCA	55.101	GCTGAAGGAAATAGTAGGCA	54.805	129	(TC)6	786	797	(TC)6
853	Two_contig_9021_Average_coverage:_559.32	ATATGTGACATCACCACCCT	55	ATCGGACATACTACGACCAG	55.107	279	(TC)6	444	455	(TC)6
875	Two_contig_9384_Average_coverage:_1,059.92	CTACTAATCGCACACACGAA	54.984	TCTTTTTGGGAGAGTCTTGA	55.046	233	(TC)6	113	124	(TC)6
1139	Two_contig_13578_Average_coverage:_322.86	TGTATGGTTGAGAAAGAGGG	55.216	CTGACGACACTCACTGTCAC	54.946	225	(TC)6	186	197	(TC)6
1348	Two_contig_16885_Average_coverage:_42.70	AGTGTTTTCTGTCTTGCCAT	54.84	ACTCGATAACAGTCCCCTTT	55.321	217	(TC)6	101	112	(TC)6
2080	Two_contig_29832_Average_coverage:_47.29	GCTTGATTAAAGCCATGTTC	55.046	CCGTGATCTATTTGTCCAGT	55.07	152	(TC)6	388	399	(TC)6
1083	Two_contig_12787_Average_coverage:_886.19	TGTACATCTATGCGTGTCGT	55.088	GAGTAGGATAAAGCAGCGAG	54.551	142	(TC)13	268	293	(TC)13
2006	Two_contig_28455_Average_coverage:_170.76	GTGCATTTGCTTTTTCTTCT	54.841	AACGAAGATGAGAGTGTTGC	55.437	103	(TC)10	107	126	(TC)10
198	Two_contig_1536_Average_coverage:_517.86	CAGACTGCATCACGAATAAA	54.858	CACATCTACGCTATGCTTCA	55.069	218	(TATG)5	267	286	(TATG)5
764	Two_contig_7945_Average_coverage:_726.06	CGATCGTCTTCTCTTCTCAC	55.052	TTGTCTATCTTAGCCCAGGA	55.052	252	(TATCG)4	449	468	(TATCG)4
1779	Two_contig_24086_Average_coverage:_114.80	AAGAAACAAAAACAAGAGCG	54.936	GTACGCGTGTTCGTGTC	54.137	192	(TAGCC)4	775	794	(TAGCC)4
1295	Two_contig_15806_Average_coverage:_295.84	TCTCTGGTCTTGCTCTGTTT	55.14	GTCTTGTATCTGACATGCCC	55.489	278	(TACGG)4	300	319	(TACGG)4
1103	Two_contig_13091_Average_coverage:_146.74	ATATACATCACCCAACGACG	55.835	GAAGGAATAGAACGGAACG	54.861	256	(TACATA)4	77	100	(TACATA)4
290	Two_contig_2668_Average_coverage:_560.57	AAGAAGAGGTATCGTTGTCG	54.531	GAATGGAAATGGAAATGAGA	55.013	200	(TACAG)7-(ATTTCC)10	800	923	(TACAG)7-(ATTTCC)10
1353	Two_contig_17069_Average_coverage:_288.33	GTGTCTGTCACTACGACCG	54.901	GCAGTAGCAGCAGTAGACG	54.836	145	(TACA)7	108	135	(TACA)7
943	Two_contig_10829_Average_coverage:_1,761.58	TCTCTCCTAATCAAAATCGG	54.533	AGCACGAACTCTTGTCTCTC	54.675	245	(TAC)9	294	320	(TAC)9
1842	Two_contig_25116_Average_coverage:_139.53	GTCATTACAAGAGAAGCCCA	55.372	CTGGTCTTAAAATAGCGTGC	55.331	229	(TAC)7	74	94	(TAC)7
2263	Two_contig_34285_Average_coverage:_263.93	GATCGTCATTACAAGGGAAG	54.705	CTGGTCTTAAAATAGCGTGC	55.331	239	(TAC)7	74	94	(TAC)7
83	Two_contig_326_Average_coverage:_2,005.34	GGAGGAGGAAGTAGGAGAGA	55.072	CATACATCCCATTCATCACA	54.982	238	(TA)8	1339	1354	(TA)8
296	Two_contig_2746_Average_coverage:_1,636.31	GTGCCCATGTAGGTATCATT	54.86	AACCTCACATAGACACTGCC	55.127	117	(TA)7	2058	2071	(TA)7
505	Two_contig_4841_Average_coverage:_810.63	TTGTACGCGAGGTACCTAAT	55.048	GAACAATAGACGAAAGGTGC	54.946	154	(TA)7	2459	2472	(TA)7
816	Two_contig_8528_Average_coverage:_369.32	GTTTGCCGAATATCTGTCTC	54.86	GAGTGTGCGATACAGTCGTA	54.77	158	(TA)7	437	450	(TA)7
206	Two_contig_1648_Average_coverage:_4,077.85	GTTAGGAAGAGGATGGCTTT	55.128	GAACGAAGATCGATAACCAC	54.691	262	(TA)6	617	628	(TA)6
377	Two_contig_3840_Average_coverage:_1,377.33	GGAAAAATAACGGTTTCACA	55.229	CAAATGTCAGTACATGTCGC	55.05	214	(TA)6	518	529	(TA)6
885	Two_contig_9552_Average_coverage:_1,276.38	TCAGGAGACGACCGATG	56.383	GCGTGCTATTTGCTACTTCT	55.071	233	(TA)6	23	34	(TA)6
1199	Two_contig_14443_Average_coverage:_18.63	CAAGCGTCAATACCTCTGAT	55.408	TATATCATGAAGGGACGCA	54.978	200	(TA)6	76	87	(TA)6
1633	Two_contig_22134_Average_coverage:_133.04	GGACGTCTTGTCTGAATCC	55.433	CTCAATGTTCAAGGAGCACT	55.449	272	(TA)6	248	259	(TA)6
1750	Two_contig_23584_Average_coverage:_271.40	CATAACCCAAGCTGTCTTTC	54.959	GTCGTCGAGGAGCATCT	54.398	197	(TA)6	88	99	(TA)6
112	Two_contig_650_Average_coverage:_70,636.35	AGTGACGGTGGAAAGTAAGA	54.854	ACGTAGTATACGGGGCTACA	54.923	190	(T)18	154	171	(T)18
98	Two_contig_485_Average_coverage:_17,731.33	CACCGAGGACATGAAATG	55.683	TGAGAGACCGCAGAATAGAT	55.02	104	(T)14	93	106	(T)14
231	Two_contig_1928_Average_coverage:_7,169.74	CTCCATTTTGAGTGCCTATC	54.873	TAAACTGATGAACATCTGCG	54.858	216	(T)13	94	106	(T)13
613	Two_contig_6233_Average_coverage:_3,012.52	CTACAAATCCATGTCCCATC	55.252	TTTGTGTGCAGGCTCAG	55.009	263	(T)12	511	522	(T)12
1057	Two_contig_12538_Average_coverage:_671.29	CCCTCTTATACCCTGTTGAA	54.328	CGATAGCATTCTGCAACATA	55.001	211	(T)12	70	81	(T)12
1767	Two_contig_23894_Average_coverage:_66.74	GCTGGAAGAAGGCGAC	55.086	GTATCACATGTCAACCAACG	54.691	189	(T)12	28	39	(T)12
1814	Two_contig_24693_Average_coverage:_40.28	AAGCTAGTTCAAGCGTGTTC	54.937	ACCTGTCTGTCCCTGAATC	54.78	216	(T)12	380	391	(T)12
1997	Two_contig_28335_Average_coverage:_35.14	GAACTTGGCCTATACAGTCG	54.994	GGAGCACTGTACCAGACACT	55.201	152	(T)12	304	315	(T)12
641	Two_contig_6606_Average_coverage:_321.05	AAGCTCGTCGACATGATCT	55.827	CGACGTCTTCCTGCTCT	54.717	267	(GTTTGT)4	235	258	(GTTTGT)4
471	Two_contig_4581_Average_coverage:_669.06	ACAGAGTTGTGGTGGGAGT	55.278	TCGCACCAGCATCATTAC	56.55	167	(GTT)9	734	760	(GTT)9
332	Two_contig_3258_Average_coverage:_268.38	CTTCATCCTTCTCCTTGACA	55.339	ACCTGCGTTCTCCATACTC	55.202	242	(GTT)8-(TGT)8	2061	2122	(GTT)8-(TGT)8
1765	Two_contig_23867_Average_coverage:_215.92	CCTGTGCGGTTGGAG	55.012	CTCCACCAACAACAACAAC	54.701	142	(GTT)7	174	194	(GTT)7
2260	Two_contig_34230_Average_coverage:_227.47	ACTTACATATTCGGTCGTCG	55.287	GAAAGGAGAAGGAGAAGGAG	54.797	136	(GTT)7	49	69	(GTT)7
1550	Two_contig_20830_Average_coverage:_662.97	TCGGTACATTATCTTGGGTC	55.004	AACAACAACAACAACGACAA	55.015	146	(GTT)6-(GTT)5	334	369	(GTT)6-(GTT)5
132	Two_contig_895_Average_coverage:_10,971.34	CTCAGAGTCCAGGTTGTACC	54.651	ACAACGACGACAGCTACAG	54.823	203	(GTT)6	636	653	(GTT)6
1479	Two_contig_19577_Average_coverage:_163.60	GTTGACGTCGGGTCG	54.782	CGGACATACCTCCATTGTAT	54.873	230	(GTT)6	276	293	(GTT)6
1652	Two_contig_22397_Average_coverage:_207.02	AATAGTAATCCGCCTGGAAG	56	GTGATCATTTGAAGGCAAGT	55.191	164	(GTT)6	71	88	(GTT)6
266	Two_contig_2354_Average_coverage:_388.96	GAGAGACTGCTGAAGACGG	56.072	CCGAATACTCCCAATCAAG	55.588	249	(GTT)5	1863	1877	(GTT)5
529	Two_contig_5192_Average_coverage:_4,492.59	TACTTGGGGACTGTTGTACC	54.987	CTTACACTATGCAGAACGGG	55.955	237	(GTT)5	344	358	(GTT)5
1017	Two_contig_12028_Average_coverage:_478.10	GCTTGTTCTTCTTGTTCGTC	55.143	AGTCGCTCTCCAACTCGT	55.906	147	(GTT)5	477	491	(GTT)5
1411	Two_contig_18316_Average_coverage:_355.15	GTGTGGCGGGCTGAG	58.15	GCCCTATATCTCCTCTCCTC	54.548	209	(GTT)5	40	54	(GTT)5
1957	Two_contig_27520_Average_coverage:_76.06	AGTGTTGTGTTGAGGTTTCC	55.003	GCAGCTCTTCTCCTAATCAA	54.909	241	(GTT)5	540	554	(GTT)5
1485	Two_contig_19676_Average_coverage:_158.96	GGGAAAGGGAAGAGGAA	54.933	ACGTCCCAGCATATACACC	55.82	226	(GTGTGG)4	144	167	(GTGTGG)4
799	Two_contig_8396_Average_coverage:_60.31	GCGTGTGGTGTGGTGT	55.143	GCACCTACCTTTGCCTTAC	54.97	270	(GTGTC)5	962	986	(GTGTC)5
2118	Two_contig_30529_Average_coverage:_117.02	AGTCCGTCTCTCTCTCTGCT	55.861	GGATTTGGGATGTGTAAATG	55.264	204	(GTGTC)5	109	133	(GTGTC)5
1197	Two_contig_14382_Average_coverage:_266.66	AGCCACCAGTGAAGTAGAGA	55.003	TCACAGTCTTCCTCGATACC	55.189	242	(GTGGTC)8	467	514	(GTGGTC)8
1134	Two_contig_13528_Average_coverage:_293.83	GGGAATTCCTATTCGGTG	55.313	TCTCCACCCTCTCTCTGAC	55.104	259	(GTGGC)4	1084	1103	(GTGGC)4
499	Two_contig_4788_Average_coverage:_607.58	GACTCGTCCGACTCAGG	54.795	GTATCTCCGTCTCCGTCTC	54.614	275	(GTGCTG)7	763	804	(GTGCTG)7
2092	Two_contig_30110_Average_coverage:_115.19	GACTCGTCCGACTCAGG	54.795	GCTCTCTGCTCCCTCTGT	55.491	195	(GTGCTG)4	128	151	(GTGCTG)4
1206	Two_contig_14518_Average_coverage:_785.54	AATGCGTCAGTGCCAAT	55.871	AATACAACGCGCTCACTTAT	55.195	191	(GTGCTC)4	32	55	(GTGCTC)4
1605	Two_contig_21903_Average_coverage:_111.95	GGTTGAACTTGATCACGAC	53.712	ACTTGCACTCAAACTCGC	54.844	276	(GTGCGG)4	380	403	(GTGCGG)4
1934	Two_contig_26980_Average_coverage:_73.19	GCCGTTGTCGGACTG	54.995	CACGCACATTCTGTCGAG	57.278	279	(GTGCGG)4	606	629	(GTGCGG)4
1748	Two_contig_23550_Average_coverage:_124.72	GCCATCGTGCAGTATCAC	55.885	TATCAGGCGATGGATCTCTA	55.853	113	(GTGCG)4	60	79	(GTGCG)4
758	Two_contig_7892_Average_coverage:_97.57	ACACAGGAATGACATGCAC	55.088	CGAACGCGTCATCTATTT	54.767	172	(GTGC)6	62	85	(GTGC)6
1871	Two_contig_25698_Average_coverage:_110.45	GACGAAGGAAGACGAGAAG	55.039	CACATACCGTTCGCATTAC	55.006	139	(GTGC)6	128	151	(GTGC)6
802	Two_contig_8429_Average_coverage:_287.81	TGACGACAACAATAACGAAA	55.215	GTAGTATAAACCCCCGCTTT	55.072	263	(GTGC)5-(GAAT)6	108	244	(GTGC)5-(GAAT)6
801	Two_contig_8428_Average_coverage:_405.89	GACAACAACGAAAAAGGAAA	55.425	GCTGGACTCATTCATTCATT	55.105	219	(GTGC)5	107	126	(GTGC)5
1946	Two_contig_27264_Average_coverage:_380.12	GTGATGGAGTGTGAGGAGAC	55.345	CTTGTTTGTTTGAGGAGAGC	55.156	164	(GTGC)5	148	167	(GTGC)5
2049	Two_contig_29288_Average_coverage:_130.45	CATTAGATGGGGTCTGGG	56.167	ACGACGTCAACAACAACAG	55.477	169	(GTG)8	56	79	(GTG)8
102	Two_contig_527_Average_coverage:_640.43	GTTGCGTGAGTGAGTGAGTA	54.795	GTTTCGGTATCGTCTCTGTC	54.751	276	(GTG)7	277	297	(GTG)7
1026	Two_contig_12146_Average_coverage:_786.31	GAAGACGTATATAGGGTGCG	54.967	TATTCTTCTCTTCCGTCCAG	54.588	204	(GTG)7	460	480	(GTG)7
1238	Two_contig_15105_Average_coverage:_227.51	GTTACACGCAAAGATAAGGC	55.161	GCAGCTGAGGTAACTATTGG	55.159	208	(GTG)7	792	812	(GTG)7
93	Two_contig_452_Average_coverage:_279.50	GGAGAGGGTGTGAGTGTATG	55.405	TCGCTACCACTACTACCACC	55.359	219	(GTG)6	189	206	(GTG)6
129	Two_contig_875_Average_coverage:_1,262.70	CTGTGTATGCAAGACAAACG	55.326	GTAGAGGTTCGAGCTTTCAA	54.829	268	(GTG)6	1879	1896	(GTG)6
207	Two_contig_1649_Average_coverage:_3,999.71	GGTACTACCCAAGGTGTTTG	54.583	CTAATGACATTTCTCCTGCC	54.873	167	(GTG)6	4248	4265	(GTG)6
491	Two_contig_4703_Average_coverage:_1,615.14	AGTATTTCAAGGCTGCTTCA	55.287	TTTTACCTTCGTTGACACCT	54.878	186	(GTG)6	3949	3966	(GTG)6
1078	Two_contig_12757_Average_coverage:_184.77	CGAAGGTGATTGGAGATG	54.785	CATACACACACGCATACACA	54.708	208	(GTG)6	104	121	(GTG)6
1812	Two_contig_24669_Average_coverage:_206.02	ACGTGGACGAGGATAAGG	55.962	AGAAATACATCGTTTCTGGG	54.312	120	(GTG)6	565	582	(GTG)6
599	Two_contig_6049_Average_coverage:_188.66	AATTCCTGACATAACATGGC	54.991	GTTTGACTTTTCGTGTTTCG	55.955	174	(GTG)5	1903	1917	(GTG)5
808	Two_contig_8482_Average_coverage:_564.21	CGAAAGAGAGAGATGCAGTT	54.803	GATCGAAGAGAAAAGTGTCG	55.07	253	(GTG)5	2799	2813	(GTG)5
1081	Two_contig_12769_Average_coverage:_230.59	GGAGAGGGAGAGGGAGA	54.882	GACACCTATCTCGGCTACTG	54.974	279	(GTG)5	962	976	(GTG)5
1237	Two_contig_15098_Average_coverage:_1,235.62	CTGTTCTGAGACAGGTTGC	54.16	GTCTCGGACGACTCTCACT	55.225	173	(GTG)5	109	123	(GTG)5
1296	Two_contig_15812_Average_coverage:_1,526.81	GGTGGAGACGAAGGTTTC	55.42	GCCGATATTTAAGCAATGTC	55.017	182	(GTG)5	398	412	(GTG)5
1477	Two_contig_19555_Average_coverage:_452.52	TGTTGTTGTTTCTGCTGGTA	55.289	ACAGCCAGTCATCTCGAC	54.318	251	(GTG)5	395	409	(GTG)5
1570	Two_contig_21385_Average_coverage:_232.74	CCTGAATGATGGAAGAGGT	54.91	CTCTCACCGCCTCTCAC	54.996	171	(GTG)5	554	568	(GTG)5
1556	Two_contig_20975_Average_coverage:_588.01	GTTGCTAAAGTCGACCATC	53.18	CTCGTCTGGCTCACCTC	54.996	204	(GTG)11	243	275	(GTG)11
1524	Two_contig_20514_Average_coverage:_140.41	CCTCCTATCTCTGTCCCTGT	55.749	CACTTAGGGATGGGGATG	56.167	225	(GTCTCT)4	245	268	(GTCTCT)4
2274	Two_contig_34568_Average_coverage:_38.60	AGTGAGGCGAATGTCTTCTA	55.107	GACACACAACGACTTCAGTG	54.97	238	(GTCCTC)4	2788	2811	(GTCCTC)4
1609	Two_contig_21947_Average_coverage:_87.66	ATCGAAATAGCAACGGAAC	55.311	ACAACACATGCGTGCTC	54.612	236	(GTCCGA)4	190	213	(GTCCGA)4
174	Two_contig_1310_Average_coverage:_2,349.36	TGCCTGTGCTGCTAGTG	55.252	TAACAACGAAGACGACGAGT	56	272	(GTCCAT)4-(TCG)6	2898	3015	(GTCCAT)4-(TCG)6
324	Two_contig_3173_Average_coverage:_6,594.87	GCAATACTGGAGGAAACTTG	54.959	GGATCGACGATAGAGTGTCT	54.207	173	(GTCC)5	443	462	(GTCC)5
1739	Two_contig_23483_Average_coverage:_26.45	TCATAAAACAAAAGCCCACT	54.979	AGTCCATCCAATACATTTGC	54.991	112	(GTCACG)4	172	195	(GTCACG)4
2024	Two_contig_28647_Average_coverage:_223.76	GTGGAGGGAGATTAGAGGAG	55.371	GACAAACGTCGCTCAAGAT	56.356	167	(GTC)8	300	323	(GTC)8
243	Two_contig_2042_Average_coverage:_2,626.69	TGGAAGCGACAGGTAGTAGT	55.06	TACTGTTGGTCTGTTCGTTG	54.66	257	(GTC)7	255	275	(GTC)7
376	Two_contig_3813_Average_coverage:_1,141.37	CGAGGATTTGAAGAACTCAG	55.083	CAAGAAGAATTTCAGTTCCG	55.1	101	(GTC)7	283	303	(GTC)7
512	Two_contig_4975_Average_coverage:_3,082.90	CGTTGCTGCGAGGTC	55.415	GCCGATTGTATTGTATTTCC	54.699	249	(GTC)7	757	777	(GTC)7
1040	Two_contig_12254_Average_coverage:_3,256.72	ATAACAGATGCAAGTCCCAT	54.558	ATTTGAGTTGTGAGGTTGGT	54.495	114	(GTC)7	62	82	(GTC)7
1276	Two_contig_15617_Average_coverage:_136.27	CCTGAATGACAGGAACAGAT	55.013	AGCCTGAAGAGCAATTTACA	55.287	219	(GTC)7	1175	1195	(GTC)7
1409	Two_contig_18303_Average_coverage:_270.52	TCGTGGTAGTCGATGAGG	55.387	GGAGGAGTCGTACTTCAACA	55.276	208	(GTC)7	397	417	(GTC)7
1668	Two_contig_22644_Average_coverage:_138.02	GTGTCGATCCGCTTCAC	55.841	ACAAGCTTGAGAACATCGTC	55.437	277	(GTC)7	121	141	(GTC)7
1698	Two_contig_22958_Average_coverage:_348.89	GAACGTGAGTAGTTGCAATG	54.31	TACCCCTATCGATAATGACG	55.149	247	(GTC)7	597	617	(GTC)7
1772	Two_contig_23950_Average_coverage:_169.24	CTGCTGCTGGTGCTGT	54.998	TTCTGCAGCACATACCCT	55.094	223	(GTC)7	524	544	(GTC)7
2147	Two_contig_31284_Average_coverage:_230.52	ATTATCCTCCATCTCCCATT	54.93	AAAACAGCACCACCACC	55.061	114	(GTC)6-(TTG)6	199	254	(GTC)6-(TTG)6
772	Two_contig_8027_Average_coverage:_1,068.25	GGCGAGTATATCACAAGAGG	54.909	GGTGACAAGCTCAAGAACTC	54.952	125	(GTC)6	2357	2374	(GTC)6
791	Two_contig_8216_Average_coverage:_124.83	GTCATGGCTGAGCTCGT	55.533	AACGTCGAAGTGATCGG	55.36	251	(GTC)6	165	182	(GTC)6
888	Two_contig_9653_Average_coverage:_326.49	GGGGTATCGTCATGCTAAT	54.93	TACGAAGGACTTCAGAAGGG	56.992	277	(GTC)6	820	837	(GTC)6
1362	Two_contig_17264_Average_coverage:_98.36	AAGGACGCGGCTTCT	55.114	CCTCTACGCCTTTGTCATC	55.829	126	(GTC)6	93	110	(GTC)6
1522	Two_contig_20494_Average_coverage:_232.61	TGATAAGCGATGTTGTTCTG	54.858	ACGACTTCTACCACATCGAA	55.753	200	(GTC)6	141	158	(GTC)6
2181	Two_contig_31924_Average_coverage:_35.17	ATCACATTCAAGTACCGTCC	54.886	TGCTGATTACATGCGATTT	55.227	204	(GTC)5-(CGATCC)4	88	189	(GTC)5-(CGATCC)4
109	Two_contig_624_Average_coverage:_10,909.29	CCATACGATGATGGTTTTGT	55.801	GTACAGCTAGTCACGGTGG	54.109	222	(GTC)5	1333	1347	(GTC)5
139	Two_contig_934_Average_coverage:_4,416.62	GTGAGAATGTGGAAAAGAGG	54.727	GGTGCTGTGAGGACGAC	55.745	212	(GTC)5	565	579	(GTC)5
208	Two_contig_1649_Average_coverage:_3,999.71	TTATCGAGATGTTCCCATTC	55.049	CTATGGTAATTCCATCTCCG	54.698	246	(GTC)5	7051	7065	(GTC)5
291	Two_contig_2673_Average_coverage:_3,477.39	CTTTTCAGAATGAACGAAGG	55.1	ATCGATTACTTCACTGGCAA	55.835	278	(GTC)5	1346	1360	(GTC)5
320	Two_contig_3128_Average_coverage:_584.35	TCTGTATCGGTGTGTGTGTC	55.211	GATCTCCTCATTCTTCACCC	56.058	266	(GTC)5	763	777	(GTC)5
459	Two_contig_4460_Average_coverage:_4,353.47	GGAGACAGAGGAGGATGAGT	55.706	GCTTGTGGTCTCTCCACAT	56.026	216	(GTC)5	607	621	(GTC)5
469	Two_contig_4573_Average_coverage:_225.26	CTGAATCGTAGTCAAGAGCC	55.107	GAACTCGAGTACGACGAAAC	55.011	181	(GTC)5	523	537	(GTC)5
521	Two_contig_5065_Average_coverage:_406.52	GACTTGCGTACAAATTGGAT	55.24	TGGCAAAGATAGTGATGTGA	55.112	124	(GTC)5	197	211	(GTC)5
684	Two_contig_7020_Average_coverage:_883.09	ACTTACATATTCGGTCGTCG	55.287	AGGATAAGGGCGATAAAGAT	54.645	148	(GTC)5	67	81	(GTC)5
725	Two_contig_7606_Average_coverage:_570.47	ATGGTCATGTGCTCCTTG	55.183	TACGACCCTGATTCTGAAGT	54.765	275	(GTC)5	498	512	(GTC)5
930	Two_contig_10562_Average_coverage:_756.81	ACCCACAGTCTTCAATAACG	55.156	GGCAAGAAGAAAATTACGAA	54.795	165	(GTC)5	1335	1349	(GTC)5
1094	Two_contig_12981_Average_coverage:_1,498.95	GATATATCCTCCTTCGCTGA	54.467	CTCCCTCTCATATTTCATGG	54.63	180	(GTC)5	1564	1578	(GTC)5
1208	Two_contig_14530_Average_coverage:_287.58	GAAGAAACAGACGTTGAAGG	54.987	GAAAGCGATCAGTGATAAGG	55.04	273	(GTC)5	1086	1100	(GTC)5
1227	Two_contig_14875_Average_coverage:_299.83	AAACGTGCTTTCAATGTTCT	55.03	GCTGAGACTGAGAGCCTAAA	54.974	160	(GTC)5	1052	1066	(GTC)5
1514	Two_contig_20358_Average_coverage:_120.31	ATTTCGGAATGAATGAGTTG	55.134	GTCGGACGAGTACCAACAT	55.873	238	(GTC)5	1477	1491	(GTC)5
1560	Two_contig_21054_Average_coverage:_342.86	AGATACGGATCGTCGTTGT	55.513	ATTCATCTCAAGACACCAGC	55.176	273	(GTC)5	1044	1058	(GTC)5
1662	Two_contig_22511_Average_coverage:_74.29	AAAGATCGAGCCCAGC	54.52	AGTCCAGGTTCATCACTGTC	54.888	131	(GTC)5	76	90	(GTC)5
1894	Two_contig_26290_Average_coverage:_419.56	AGGGAGATCTTGGACTGG	54.872	CTCCTCGACCCCTTCTT	55.043	146	(GTC)5	191	205	(GTC)5
778	Two_contig_8059_Average_coverage:_662.30	ATGCAAGCTATACTGGATGC	55.521	ACCAGCCACAGATACAATTC	55.057	197	(GTC)10	164	193	(GTC)10
494	Two_contig_4707_Average_coverage:_713.11	AGAGAGACGGACGTAACAGA	55.003	ATATACGCACATAACGCACA	55.24	212	(GTAT)9	333	368	(GTAT)9
2288	Two_contig_35034_Average_coverage:_142.72	GGCGGACTACTTACTGCTT	54.71	TTTATTCGTTCTTGCCAACT	55.139	245	(GTAGAG)4	65	88	(GTAGAG)4
2159	Two_contig_31449_Average_coverage:_99.70	ATCCGAGTGAGAGTTCAAAG	54.456	ACATCATCATCGCTATACCC	54.941	134	(GTAG)8	135	166	(GTAG)8
823	Two_contig_8670_Average_coverage:_2,346.30	AAAGAACAAACAGGCTCAGA	55.156	CTGTTTCATAGCGGTTTCTC	55.123	273	(GTAG)6	456	479	(GTAG)6
1660	Two_contig_22481_Average_coverage:_547.97	GTCCAACAGGAAACACCTC	55.342	GCTCGTTTGTTTCGTATCAG	56.074	215	(GTA)7	428	448	(GTA)7
1000	Two_contig_11743_Average_coverage:_270.82	ACCTCTCGATTATTGACCTG	54.27	ATTTGCATCTGCTGTTCTG	54.805	153	(GT)9	767	784	(GT)9
114	Two_contig_663_Average_coverage:_2,214.79	GGAGAAAGTCGTACTGGATG	54.765	ATATTCACTTCCCTCCCCT	54.982	150	(GT)8	1202	1217	(GT)8
1969	Two_contig_27685_Average_coverage:_86.94	GCGTTTGATCGTGCTTC	56.202	GCTATGTAAGCCAAGCACTC	55.31	152	(GT)8	59	74	(GT)8
1988	Two_contig_28061_Average_coverage:_56.38	GATGAAAGAGAGAGGCTGAA	54.674	TCGCATCTCAAGCTCATAG	55.086	271	(GT)8	339	354	(GT)8
228	Two_contig_1882_Average_coverage:_2,473.04	ACACAACGTAAGCCTACCAC	55.264	TAATCAATCTCTGGTCGGTC	55.118	221	(GT)7	298	311	(GT)7
340	Two_contig_3302_Average_coverage:_350.79	AGTTGTTGTGTTGGTGTTTG	54.38	ATGTAGAAGAGCGAAGGTCA	55.107	212	(GT)7	120	133	(GT)7
1747	Two_contig_23526_Average_coverage:_256.54	CTCTTTCACGTCTTCACCTC	54.965	GAGCATAATCGGTCTCAGAA	55.457	116	(GT)7	300	313	(GT)7
1987	Two_contig_28060_Average_coverage:_43.74	GATGAAAGAGAGGCTGAGAA	54.674	GCTATGTAGGCCAAGCACT	55.586	195	(GT)7	310	323	(GT)7
714	Two_contig_7457_Average_coverage:_243.89	AAAGATGTTGCAGGAAAGC	55.516	CTCCTCCTCGCCAAAA	55.604	271	(GT)6	274	285	(GT)6
1037	Two_contig_12228_Average_coverage:_51.04	TACGTACGGACTTCAATGTG	54.639	ACTCGTGTATGTTGTAGGGC	55.18	223	(GT)6	287	298	(GT)6
1517	Two_contig_20418_Average_coverage:_26.84	CAGGAAGTAACAAGAGGCAG	55.204	AACTCACCCCATCCTAACTC	55.571	264	(GT)6	398	409	(GT)6
1844	Two_contig_25211_Average_coverage:_81.58	GAGTGAGGAGTCAGGACTTG	54.76	TCTACGAAAGTCAGCAAAGG	55.793	162	(GT)6	533	544	(GT)6
1892	Two_contig_26285_Average_coverage:_74.40	TCAGAGTGTACAGGGTCCTC	55.084	CGTGAATCCCAAGTAGAAAG	54.971	218	(GT)6	243	254	(GT)6
2132	Two_contig_30869_Average_coverage:_25.37	GGCGGATAACGTACGAGT	56.144	GCTCTTTCGTTGGTTCTTC	55.045	232	(GT)6	51	62	(GT)6
522	Two_contig_5090_Average_coverage:_238.57	TATTGAGATTCACCTTTGGG	55.146	AGCGTCGTGATTTATTCTGT	54.982	229	(GT)12	160	183	(GT)12
1095	Two_contig_12983_Average_coverage:_187.84	GTGAGAGTGAGATATGGGGA	54.922	CAGACTGGATGAACGCC	55.852	133	(GT)12	157	180	(GT)12
1161	Two_contig_13852_Average_coverage:_32.15	GAACCTTGAAACGCATCTAT	54.463	TCTGCGTACCATACATACCC	55.998	242	(GT)12	429	452	(GT)12
664	Two_contig_6774_Average_coverage:_425.22	GTGTAGGAATTTGAGCTTGG	54.959	CACCTTCAACAGCAACATC	54.976	259	(GGTTGT)6	392	427	(GGTTGT)6
230	Two_contig_1902_Average_coverage:_852.05	CTACGTACACAGACGGACG	55.162	CTCTCTCTGCCTTCCTCTC	54.163	265	(GGTGGC)4	961	984	(GGTGGC)4
1830	Two_contig_24914_Average_coverage:_143.87	GGTTGTGATTGGTTCGG	55.469	CACACCTGCAGCATATACAC	55.088	201	(GGTGGA)4	92	115	(GGTGGA)4
753	Two_contig_7808_Average_coverage:_1,391.57	AGACTCCGCGATGCTC	55.62	CGTGGATGGATGTGGA	55.039	236	(GGTGCG)4	187	210	(GGTGCG)4
1507	Two_contig_20180_Average_coverage:_173.12	GATATGGATGGGTGGATATG	54.963	GCCATCCTGCGTCCC	59.617	140	(GGTGC)4	158	177	(GGTGC)4
1519	Two_contig_20459_Average_coverage:_148.01	AGACGGTGAACGATCATAAC	55.057	CTATGAACCCTTTCATCCAG	54.719	251	(GGTCGT)5	810	839	(GGTCGT)5
489	Two_contig_4689_Average_coverage:_53.73	GAGACACGGAGACAACTGAC	55.62	TATTCTTGTTTGGGTTTGGT	54.656	169	(GGTCC)4	225	244	(GGTCC)4
1749	Two_contig_23578_Average_coverage:_10.53	AGCAGAAACGAGACGAGAG	55.782	GTTTGCGTCCGCGTC	58.236	144	(GGTCC)4	239	258	(GGTCC)4
1105	Two_contig_13097_Average_coverage:_803.35	GGATGGGGTAATTGTAGGAT	55.297	TTTCCCTGCCACATATAAAC	55.183	187	(GGT)9	662	688	(GGT)9
694	Two_contig_7181_Average_coverage:_390.01	AGTCGTGAATATGACTTGGC	55.228	ACAGCTCATGAAGTACTGGC	55.474	207	(GGT)8	1026	1049	(GGT)8
1082	Two_contig_12769_Average_coverage:_230.59	CAGTAGCCGAGATAGGTGTC	54.974	CCTCGACTCTCTCTTCTTCA	54.75	253	(GGT)8	1339	1362	(GGT)8
285	Two_contig_2587_Average_coverage:_840.10	GAGTCGTTGAGGTTGATTTG	55.718	GACTCTTATCGTCCTCTCACA	54.468	271	(GGT)7-(GGA)10	1511	1632	(GGT)7-(GGA)10
696	Two_contig_7208_Average_coverage:_1,548.61	TCTGAAAGTGCGTGATACTG	54.924	GTGCGTCAAGTGATTGAAC	54.962	266	(GGT)7	547	567	(GGT)7
1625	Two_contig_22089_Average_coverage:_349.14	GAGGGGGCGTAGATGAT	55.771	CGTATACGCCTTCTCCAC	54.132	213	(GGT)7	38	58	(GGT)7
195	Two_contig_1514_Average_coverage:_19,819.91	CCTGGTACACTCTCTGCTTC	55.003	GCTCTCCCATCCTCTCTC	54.612	131	(GGT)6	171	188	(GGT)6
746	Two_contig_7751_Average_coverage:_442.72	GTACGATCTCTTGTGATGGC	55.661	TCCACACTCGTCTCTTTTTC	55.412	148	(GGT)6	121	138	(GGT)6
1811	Two_contig_24626_Average_coverage:_218.55	TTCGATGCATGTGTATCACT	54.958	AGTGTCCTTTAAGATCGTGC	54.516	277	(GGT)6	81	98	(GGT)6
2023	Two_contig_28625_Average_coverage:_148.62	GGTGGAGAAAGAGTTGACTG	54.789	CTCCAAGAGATGTCCGTATC	54.674	208	(GGT)6	266	283	(GGT)6
2057	Two_contig_29440_Average_coverage:_47.47	GAAGGGCTTGGAGTGTGT	56.012	CAGCCCTCCAAGAAACA	55.521	123	(GGT)6	143	160	(GGT)6
2066	Two_contig_29626_Average_coverage:_76.21	AGGTAGAGCGAGGAGGACT	55.628	ATCCACACCCACACCC	55.385	179	(GGT)6	145	162	(GGT)6
375	Two_contig_3810_Average_coverage:_107.62	GATCGTTCTCCGAGGC	54.789	CAAGGAGAGCAACGACTC	54.235	242	(GGT)5	347	361	(GGT)5
508	Two_contig_4857_Average_coverage:_3,917.34	TCTTGACCTTGTTTCCTCTG	55.424	GCGGCATTTTGAGATATAAT	54.558	280	(GGT)5	1213	1227	(GGT)5
556	Two_contig_5422_Average_coverage:_4,103.48	AAGATGCTGGTGAGCAGA	55.224	CTATTGACCACCTTCCGTT	55.058	145	(GGT)5	377	391	(GGT)5
594	Two_contig_5949_Average_coverage:_423.80	AACGACCAAAGATGGTACAC	54.974	TAACACCCAAATCCCTAATC	54.102	171	(GGT)5	269	283	(GGT)5
1266	Two_contig_15495_Average_coverage:_842.19	TACTGCCTTGTCATCAGTTG	54.745	CGTCATACTATGGCTCGTCT	55.443	149	(GGT)5	170	184	(GGT)5
1270	Two_contig_15544_Average_coverage:_119.37	GTCGACGTCAGAGTCAGAAC	55.801	GAGCATGTGTATGCGTATGT	54.555	240	(GGT)5	234	248	(GGT)5
1283	Two_contig_15713_Average_coverage:_183.71	TCGTCACGAAAAAGCG	55.113	GTACCCGGTCGATTACTACA	55.123	124	(GGT)5	70	84	(GGT)5
1561	Two_contig_21122_Average_coverage:_240.14	GCCTACGTTCATGAGAAAAC	54.946	GGTTACGTCACGGAAGAG	53.952	157	(GGT)5	220	234	(GGT)5
897	Two_contig_9750_Average_coverage:_2,721.36	GTCGTTCAAAGGAGTGGAT	54.987	GGCGTCTTATCATCATCATC	55.496	123	(GGT)10	171	200	(GGT)10
1267	Two_contig_15496_Average_coverage:_384.33	TACTGCCTTGTCATCAGTTG	54.745	CCATCATACTATGGCTCGTC	55.625	165	(GGT)10	170	199	(GGT)10
575	Two_contig_5731_Average_coverage:_218.60	GAGGCTGAGGAGGGTATC	54.505	GCGAAGATAAAGACCAAAAA	54.795	161	(GGGTGC)4	74	97	(GGGTGC)4
130	Two_contig_880_Average_coverage:_1,512.95	GTGGAGAGGATGAGGGTC	55.129	CTACAGCCTCAAGAAGGAGA	54.817	162	(GGGGTT)4	957	980	(GGGGTT)4
531	Two_contig_5202_Average_coverage:_5,801.73	AAAAAGAAAATGGAAATCGG	55.928	CTCATCTAGACACGCACTCA	54.899	272	(GGGGT)4	177	196	(GGGGT)4
1453	Two_contig_18916_Average_coverage:_404.44	CTTTCTGCGAGAGGAGAAG	55.4	AGACCCTAATCTCAAGGAGC	55.112	181	(GGGCTG)5	683	712	(GGGCTG)5
1061	Two_contig_12562_Average_coverage:_188.19	TGGGTTTGAGTTTTGGTTT	55.538	CACAAACGCACACGAAC	55.252	160	(GGGCGT)4	538	561	(GGGCGT)4
1618	Two_contig_22031_Average_coverage:_206.66	CTCGCAGACATAAACACGA	55.853	ACATCCTAAATGATATGCGG	55.137	180	(GGGCGA)4	671	694	(GGGCGA)4
1743	Two_contig_23512_Average_coverage:_88.43	GGACACGGTCTCTCGTG	55.757	GTCATATACACCGACAGCCT	55.094	138	(GGGCGA)4	82	105	(GGGCGA)4
1899	Two_contig_26322_Average_coverage:_64.66	GCGAGAGATGGAAAGTAAAA	54.77	GAGCTGCGTTCTGTTCTG	55.506	210	(GGGCA)4	709	728	(GGGCA)4
1516	Two_contig_20418_Average_coverage:_26.84	ACGTAGAGCGGGCAAG	55.76	CTGCCTCTTGTTACTTCCTG	55.204	245	(GGGACT)4	54	77	(GGGACT)4
518	Two_contig_5030_Average_coverage:_1,184.10	TTCTGTGTAACTCTTGCCCT	55.024	TACCTCTAGCTCTACTGCGG	55.078	183	(GGCTGG)4	4504	4527	(GGCTGG)4
159	Two_contig_1126_Average_coverage:_931.34	GGAGAGGTAGAGGCTTCATT	55.112	CTACCAAGGTTGGAGAGGA	55.19	247	(GGCTCT)5	2139	2168	(GGCTCT)5
942	Two_contig_10807_Average_coverage:_1,112.84	GATCTATGGAAGACGGAAGA	54.31	GGGGTGGTGATGAAGG	55.151	272	(GGCTCG)5	911	940	(GGCTCG)5
1594	Two_contig_21791_Average_coverage:_67.66	AAAAAGATATCGTGGCTGG	55.322	CTCATCCAGAAGGTTCAGC	55.8	216	(GGCT)6	533	556	(GGCT)6
2189	Two_contig_32058_Average_coverage:_121.36	AGTGCTCATCAGCTCCTC	53.607	GTCAGGACACAGTGCTCAG	55.028	150	(GGCT)5	122	141	(GGCT)5
101	Two_contig_522_Average_coverage:_1,908.23	GCAGGAAAAGCAAGCTC	54.526	CAAGAACAACAAGAACAGCA	54.976	216	(GGCGGA)4-(GGAGGC)4	63	119	(GGCGGA)4-(GGAGGC)4
1762	Two_contig_23827_Average_coverage:_18.96	AATAGGGTTTGGAGGGC	54.844	CCTCTTCTTCGTCGATAGTC	54.136	226	(GGCGGA)4	127	150	(GGCGGA)4
887	Two_contig_9596_Average_coverage:_1,125.64	GTATTGGAGCTCGACGAAG	55.998	GCTATTACCAGCAGCATCTC	55.228	249	(GGCGAG)5	260	289	(GGCGAG)5
827	Two_contig_8719_Average_coverage:_452.43	GTTGGGCGAGTCTTTGA	55.509	AGTCCCTCTTCTCCTCCAT	55.165	188	(GGCGAG)4	187	210	(GGCGAG)4
1791	Two_contig_24222_Average_coverage:_118.85	GTAGTAGTCGCGGATGTTG	54.242	GCCCAAATACAACACAAAAA	56.151	225	(GGCGA)4	299	318	(GGCGA)4
337	Two_contig_3271_Average_coverage:_345.72	GGACGACGTTCGAGGT	55.124	CTTGTCCGACGACGACT	55.447	260	(GGCATG)4	1659	1682	(GGCATG)4
209	Two_contig_1652_Average_coverage:_11,563.03	AGAATGCTACCAAGAAGGC	54.585	TCTCAGCAGCATAATCACTG	55.011	279	(GGCAGA)4	708	731	(GGCAGA)4
2083	Two_contig_29946_Average_coverage:_61.48	GAGGACGAGGTTGGAGAG	55.61	AAGCTTCGCGATACACAC	54.817	217	(GGC)8	157	180	(GGC)8
2095	Two_contig_30127_Average_coverage:_225.35	GGTAGACGATGGAGGTGC	56.43	CTCCAAGTCCATGTCCG	55.671	197	(GGC)8	372	395	(GGC)8
534	Two_contig_5250_Average_coverage:_73.15	TAGGGAAGGTTGTTAGTGGA	54.806	GCCTCAGACTGTAAACGCTA	55.817	219	(GGC)7-(CGG)5	282	391	(GGC)7-(CGG)5
744	Two_contig_7720_Average_coverage:_277.46	GCATCGGCCACTCTG	55.1	GAGGCTGGATTCTGTACTTG	54.937	194	(GGC)7	26	46	(GGC)7
1358	Two_contig_17205_Average_coverage:_408.34	CTGTTGGTGATCAATAGCCT	55.24	TCTTTTTCGGTCTCTCCAC	55.314	181	(GGC)7	255	275	(GGC)7
1925	Two_contig_26864_Average_coverage:_248.55	CGGTAGTGGTGTTGGCT	55.305	GAGCTCGTCAAGCACAAG	55.506	133	(GGC)7	52	72	(GGC)7
1999	Two_contig_28359_Average_coverage:_174.33	GATAGATCAAGACTCGGACG	54.848	CCATTGTTTAGTGACGTGTG	54.976	120	(GGC)7	100	120	(GGC)7
21	SP96-contig_158m1229	TACCACTATCAGCAACAGCA	55.414	AGATGAGGTAGTTGGACGC	55.202	125	(GGC)6	1963	1980	(GGC)6
319	Two_contig_3084_Average_coverage:_1,314.28	GATACCAGCCAAGGACTGT	55.026	ATGATTATCAGCCGAAAAAG	54.588	227	(GGC)6	1596	1613	(GGC)6
341	Two_contig_3321_Average_coverage:_2,703.99	TCTCGCACATCTCAACCT	55.033	GAGACCGTTATTGAGACTGC	54.923	247	(GGC)6	391	408	(GGC)6
1045	Two_contig_12315_Average_coverage:_174.37	GTCACGGTGTGACATGATT	54.895	AATTTGGTTGGAGAATTGTG	55.052	196	(GGC)6	37	54	(GGC)6
1050	Two_contig_12424_Average_coverage:_348.25	CTTTGCTCAGCCTTCTTACA	55.955	TAGTTGGCGTAGAGTGCTGT	56.199	228	(GGC)6	2327	2344	(GGC)6
1072	Two_contig_12713_Average_coverage:_37.10	CTGCTGGGCAAGAAGAC	55.211	CCCTATACCTCCCCATACTC	55.059	194	(GGC)6	196	213	(GGC)6
1555	Two_contig_20928_Average_coverage:_368.14	ATGTTCGAGCCCTTCTTC	55.239	GAGGGTGTTCGATATGAGAT	53.984	237	(GGC)6	119	136	(GGC)6
1627	Two_contig_22099_Average_coverage:_346.39	ATTGTACGACGAGGACGA	54.908	GTCGCCAAGGGAGAAG	54.907	268	(GGC)6	491	508	(GGC)6
1671	Two_contig_22673_Average_coverage:_131.15	AGTAAGGAGTGTGTCATCCG	55.14	TCCTGATTTTGATGTTCGAT	55.554	201	(GGC)6	267	284	(GGC)6
2262	Two_contig_34281_Average_coverage:_10.16	GAATGGTTCTGGTTTCTGC	55.612	ATTGGATCCCGACGAC	54.745	102	(GGC)6	162	179	(GGC)6
363	Two_contig_3693_Average_coverage:_736.82	CTTGTCGTCCACGCTAGA	55.848	GATTTACCAATTTGACCGAA	55.149	277	(GGC)5	47	61	(GGC)5
425	Two_contig_4164_Average_coverage:_171.89	TTCGTCCTGTTCGTGATT	54.868	AGGACGTGTTTGGCG	54.492	206	(GGC)5	229	243	(GGC)5
486	Two_contig_4683_Average_coverage:_1,428.59	ATTGGATTGAGGATGAACAG	54.946	ATCAAGCGAGAGAATCAAGA	55.154	183	(GGC)5	1171	1185	(GGC)5
653	Two_contig_6684_Average_coverage:_1,191.06	CTGACAAATCAGACATGACG	55.003	TCCTTGTCTTCTTCGTCTTC	54.592	103	(GGC)5	629	643	(GGC)5
713	Two_contig_7450_Average_coverage:_1,116.97	AGTGCGAGTATGAGTGGGT	55.595	CAGCACGAATATCAACTTCA	54.858	205	(GGC)5	623	637	(GGC)5
726	Two_contig_7608_Average_coverage:_318.78	TAAAATGATGCATGCTATGG	54.772	GTCTGAGAAATAGCGGTGAC	54.923	135	(GGC)5	397	411	(GGC)5
1060	Two_contig_12562_Average_coverage:_188.19	GGATGTGGAGGTGGTGT	54.529	AACCAAAACTCAAACCCAA	55.538	184	(GGC)5	307	321	(GGC)5
1132	Two_contig_13498_Average_coverage:_605.52	CCATCGATCTCTATCTTTGC	54.954	CAAAACAAACACTCCTCCTC	54.817	242	(GGC)5	484	498	(GGC)5
1243	Two_contig_15157_Average_coverage:_188.90	CGCGTCGAGGAGAAG	54.446	AATGAATTGCTCGCCAC	55.45	149	(GGC)5	46	60	(GGC)5
1337	Two_contig_16521_Average_coverage:_807.65	ATGGAGTGTAGGTTGTTTGC	55.143	CACACATCCCCTGTCAATA	55.041	112	(GGC)5	977	991	(GGC)5
1368	Two_contig_17345_Average_coverage:_766.49	GCTCGCGAACATAAAGTAGT	54.911	CGTCATCAATCACGACAG	54.032	175	(GGC)5	158	172	(GGC)5
1761	Two_contig_23802_Average_coverage:_42.72	AAGTCGAAGTCGAAGTCAAG	54.72	CAAGACATCTGCACATTACG	55.239	179	(GGC)5	39	53	(GGC)5
1788	Two_contig_24209_Average_coverage:_172.45	CGCTCCCTATTCCCAG	54.892	GTCCTTGCGGTGTTCAT	55.156	268	(GGC)5	35	49	(GGC)5
1803	Two_contig_24462_Average_coverage:_104.12	AGTGCCAGTGCCAGAAC	55.434	GGCGACAAGTTAAAGAGAGA	54.829	181	(GGC)5	77	91	(GGC)5
1916	Two_contig_26705_Average_coverage:_74.38	TTGTTGTTGTTGCTGTTGTT	55.19	GTACTACCCAGGCCCGTA	55.985	235	(GGC)5	226	240	(GGC)5
2067	Two_contig_29640_Average_coverage:_112.09	TGGAAGAGGACGAGGG	55.209	ATTCCCCACCACCAAA	55.169	108	(GGC)5	58	72	(GGC)5
2068	Two_contig_29641_Average_coverage:_95.00	GCTTGAGGAAGACGAGG	54.117	ACAGCGACCTCAAGCTG	55.831	212	(GGC)5	58	72	(GGC)5
2193	Two_contig_32198_Average_coverage:_29.62	GCATAGATGTCGCAGTCC	54.985	CTCTCCAACCTCGTCCTC	55.61	217	(GGC)5	218	232	(GGC)5
110	Two_contig_636_Average_coverage:_763.60	GTTTCTGGAGAGGTAGGGAT	54.783	AGCGCTGTCAAGATCTAAAA	55.449	225	(GGATGG)7	1451	1492	(GGATGG)7
1376	Two_contig_17675_Average_coverage:_27.80	GTAGACGAAAGGATCAATCG	54.873	CAGGCTTCTTCACGCTC	55.4	204	(GGATGG)5	118	147	(GGATGG)5
1444	Two_contig_18785_Average_coverage:_17.70	GCGCTTCGCGTGTAAT	56.905	AAAGCTCTCAACCCGTTC	55.327	146	(GGATC)4	34	53	(GGATC)4
1766	Two_contig_23867_Average_coverage:_215.92	GAATTGGGGTTGTTGTTG	54.529	CTCGCTTGCCCTCCT	55.618	223	(GGAGCA)4	912	935	(GGAGCA)4
1854	Two_contig_25433_Average_coverage:_1,368.89	CACGAAGTAACAGGAGAACC	54.854	ACGTATTCGCTAAATTCCAA	55.108	242	(GGAGAG)4	162	185	(GGAGAG)4
2161	Two_contig_31467_Average_coverage:_90.28	GGTGTTCCTAGAGAGGAGGA	55.881	TCATCGTCCTTGATCCC	54.93	126	(GGAG)7	153	180	(GGAG)7
2162	Two_contig_31468_Average_coverage:_95.43	CAGTGCGGGTGTATATATTG	54.135	ATCGTCCTTGATCCCG	54.959	169	(GGAG)6	153	176	(GGAG)6
1425	Two_contig_18463_Average_coverage:_298.38	AAAGAACGGGTTGAGACAT	54.565	GACGAGTGTTAGGTAATCGC	54.982	192	(GGACT)5	567	591	(GGACT)5
2053	Two_contig_29323_Average_coverage:_156.27	AGGTCTATGGGAGAGGAGAG	54.94	GCAGATATCTACCCCAGGA	55.055	237	(GGAC)8	311	342	(GGAC)8
538	Two_contig_5281_Average_coverage:_627.16	GAATAATAAAGGAGAGGCCG	55.653	TAGCTGCTGAGCTAGTCGAT	55.644	177	(GGAC)5	4263	4282	(GGAC)5
1407	Two_contig_18291_Average_coverage:_750.41	TTCTCGACATTAGGCTGACT	55.107	AATATTCAGTTCGAGGACGA	54.873	235	(GGAATC)5	79	108	(GGAATC)5
1665	Two_contig_22605_Average_coverage:_23.37	CATCGGACGGGGAGA	57.175	GACTCAGGCTAGTAGGTTGC	54.252	179	(GGA)9	22	48	(GGA)9
611	Two_contig_6178_Average_coverage:_408.57	GGTGTAGAAGGAGGCCAT	54.922	GAGGGACATGTGTAAAGGAT	53.905	235	(GGA)8-(GCA)7	1634	1687	(GGA)8-(GCA)7
326	Two_contig_3199_Average_coverage:_321.97	GGAGTCGCTGATCTTCTTC	54.935	CACTCCCTCTCTCTCTCCTC	55.579	238	(GGA)8	299	322	(GGA)8
533	Two_contig_5250_Average_coverage:_73.15	AAGGGAGAAGATGGAAATG	54.125	TCCTCCTCCACTTGCC	55.194	216	(GGA)7-(GGT)6	144	281	(GGA)7-(GGT)6
234	Two_contig_1950_Average_coverage:_318.01	GACGATGACCTACGACAACT	55.127	CATTCTGTTGTGCTCGTTTA	54.947	166	(GGA)7	1327	1347	(GGA)7
1876	Two_contig_25808_Average_coverage:_139.71	GAAGGGGGCGTAGTAGAC	54.674	CCACACCAAAAAGAAGAAAG	55.02	222	(GGA)7	103	123	(GGA)7
2001	Two_contig_28387_Average_coverage:_450.05	TACGGCTGTAGCCATCAT	55.06	ACCCTCTCCCTCCTCTG	54.831	150	(GGA)7	124	144	(GGA)7
79	Two_contig_269_Average_coverage:_11,640.76	GATAGTGCTGTCAGAGGCAG	56.105	GTCTCTGCTCTTGCCGT	54.7	246	(GGA)6	1042	1059	(GGA)6
720	Two_contig_7545_Average_coverage:_1,349.10	AAGAAGAGAAGATGGGAAGG	55.089	AATGGGAGAGAGAGCAAAGT	55.606	167	(GGA)6	972	989	(GGA)6
909	Two_contig_9940_Average_coverage:_740.79	TGTGTCCTTGTTACCCTTTT	54.713	ATCTCGATTGGGACATCATA	55.337	204	(GGA)6	1107	1124	(GGA)6
100	Two_contig_518_Average_coverage:_3,255.39	GAGAGCAAGCTGTTCAAGAT	54.789	GCAACCACGATCCTCTATC	55.565	134	(GGA)5	2066	2080	(GGA)5
194	Two_contig_1510_Average_coverage:_1,056.97	GTATTGCTGGGACTTGTTCT	54.346	ACGCGTTTAAGAATCTCATC	54.628	242	(GGA)5	365	379	(GGA)5
372	Two_contig_3741_Average_coverage:_1,703.57	GAGACATGGCAGTTCTGAGT	55.252	TATTTACACAACCGCCTTCT	55.014	225	(GGA)5	4781	4795	(GGA)5
544	Two_contig_5345_Average_coverage:_734.16	GGTAGAAGACGACGTTTGAG	55.024	GTTCCCTCCCTCATTCC	55.04	147	(GGA)5	441	455	(GGA)5
618	Two_contig_6317_Average_coverage:_9,394.30	GAAATGAGCAGAAAGGATTG	55.004	GGGATGACAAATGAGTGTTT	54.848	147	(GGA)5	578	592	(GGA)5
780	Two_contig_8064_Average_coverage:_222.94	CGTATCGGTGTCTTTAGGAG	55.007	GGGAAGACGTCCTCTATCTT	54.949	126	(GGA)5	368	382	(GGA)5
947	Two_contig_10880_Average_coverage:_1,432.42	CGTTTTTGTGAGGTCGTATT	55.333	TAGTCAGCCAACCTGAATTT	54.959	103	(GGA)5	376	390	(GGA)5
987	Two_contig_11535_Average_coverage:_212.07	GCAGGGATACGATAAATAGC	54.153	GATCAGAGTCAGATTCGTCG	55.813	219	(GGA)5	409	423	(GGA)5
1419	Two_contig_18370_Average_coverage:_221.54	GTGAACACGAGGGAGGA	55.109	GCTCTACCAAGGCCCTC	55.716	247	(GGA)5	858	872	(GGA)5
1648	Two_contig_22337_Average_coverage:_178.08	ATTGCAGCCCTGAGTTG	55.549	CTATAAAGCACAGAGCACCC	55.159	112	(GGA)5	108	122	(GGA)5
2100	Two_contig_30244_Average_coverage:_161.59	GGATGGAGTGTAGGCTTTC	54.648	CTCGACCTCCTCGTCC	54.675	152	(GGA)5	204	218	(GGA)5
2152	Two_contig_31333_Average_coverage:_77.51	AGTCAGAGTCAAAGCCAGAG	54.69	CCTCCTTCTCCGTCAACT	55.148	211	(GGA)5	191	205	(GGA)5
792	Two_contig_8338_Average_coverage:_651.80	CGTACATGCGAGTTATTACG	54.559	CATGCGACCAACTGTACTTA	54.812	214	(GCTTGA)4	1229	1252	(GCTTGA)4
1603	Two_contig_21898_Average_coverage:_109.93	TTTCTCTCTCTCTTGTGCGT	55.313	AGAAATTCAAATTTTCAGCG	54.795	273	(GCTGG)4	636	655	(GCTGG)4
334	Two_contig_3271_Average_coverage:_345.72	CAGCCTCTCCCTCCTTC	55.692	CTCCCGAACACGGTATAGTA	55.298	248	(GCTCCT)5	660	689	(GCTCCT)5
656	Two_contig_6692_Average_coverage:_249.38	CTCCCGATCCCACCTA	54.974	TCGACAAGTACGTGAAGAAG	54.011	101	(GCTC)5	39	58	(GCTC)5
561	Two_contig_5484_Average_coverage:_608.26	AAGACGTAGAGGTCGTTGAG	54.586	CCACGCAGCAACTACAA	55.073	268	(GGAGGGCGC)3-(GCT)8	561	691	(GCT)8
646	Two_contig_6670_Average_coverage:_789.65	CGAAGGATTTGTACCAAAGA	55.391	GGTACAAGCAACACAACACA	55.495	183	(GCT)8	4745	4768	(GCT)8
106	Two_contig_566_Average_coverage:_1,642.71	GAGCCAGACATATCCATCAT	54.88	GTGGACTTACGAAGAACCTG	54.854	226	(GCT)7	1029	1049	(GCT)7
1319	Two_contig_16244_Average_coverage:_171.11	CTGATTGTGGTTCTGGAAAT	55.033	CTCCTTCAACAGCAACATC	54.11	111	(GCT)7	107	127	(GCT)7
1947	Two_contig_27264_Average_coverage:_380.12	GCTCTCCTCAAACAAACAAG	55.156	GTGACGGGTGTGTTGATT	54.882	262	(GCT)6-(GT)6	289	343	(GCT)6-(GT)6
157	Two_contig_1101_Average_coverage:_1,792.34	GAGTACACGCTCGCCTC	55.238	ATGATCATCCTGGTCGTCT	55.199	233	(GCT)6	876	893	(GCT)6
1277	Two_contig_15618_Average_coverage:_1,188.53	CTTGTGTTGATCATGGTGG	55.6	AGTACCCACAGCAGCAGTAT	54.915	179	(GCT)6	108	125	(GCT)6
2214	Two_contig_32657_Average_coverage:_117.82	GCAGATACTACCAGCACCTC	54.961	GAAGTAGAGGAAGGGACGTT	55.032	116	(GCT)6	184	201	(GCT)6
1320	Two_contig_16245_Average_coverage:_106.46	CTGCTGTTGAGCATGTTG	54.544	ATCACCACAATTTGCAGC	55.37	209	(GCT)5-(GCT)8	107	178	(GCT)5-(GCT)8
1084	Two_contig_12811_Average_coverage:_435.52	TTGTTTTTCCGTTTCCG	55.528	ATAGTCAACACCAGCAGCA	55.2	242	(GCT)5-(GCT)5	75	152	(GCT)5-(GCT)5
65	Two_contig_145_Average_coverage:_3,735.57	CTGTTGCTGTTGTTGTTGTT	54.738	ACAGTCATTCCTTTCGTGAC	55.09	128	(GCT)5	1858	1872	(GCT)5
530	Two_contig_5192_Average_coverage:_4,492.59	TACTTGGGGACTGTTGTACC	54.987	CTTACACTATGCAGAACGGG	55.955	237	(GCT)5	359	373	(GCT)5
804	Two_contig_8458_Average_coverage:_622.28	CGGCTGAGAAGCGTAGTA	55.201	ATATCGCCAGAGCGTGT	55.012	231	(GCT)5	356	370	(GCT)5
868	Two_contig_9301_Average_coverage:_915.78	GTCGGTCAAAAAGTCGAAC	55.695	TCCTGCTGAAGCACAAG	54.065	218	(GCT)5	413	427	(GCT)5
982	Two_contig_11462_Average_coverage:_776.15	CTTTCACGTAAAACAGCACC	55.988	GGAGTACTACGGCGTGC	55.107	239	(GCT)5	3372	3386	(GCT)5
1166	Two_contig_13967_Average_coverage:_889.99	CTGAGCTCTGAGATGAGGAG	55.226	GCACCCATGAATTAAATACG	55.624	247	(GCT)5	208	222	(GCT)5
1325	Two_contig_16323_Average_coverage:_77.18	CTCGCAGTCTAGGAGTGAAA	55.799	CAGCGCGAGGTAGTCTC	55.44	100	(GCT)5	220	234	(GCT)5
1338	Two_contig_16522_Average_coverage:_214.59	CTACACGTCGGAGAGCTG	55.372	CGCGCAACAACTACTCTACT	55.927	233	(GCT)5	338	352	(GCT)5
1917	Two_contig_26720_Average_coverage:_114.82	CAGTGACCAGAGTGACAGAA	54.546	ATGGTTATAGCATCCTCCCT	55.207	201	(GCT)5	367	381	(GCT)5
2039	Two_contig_28863_Average_coverage:_210.71	GTTCTCGAATCAGGGTCTC	54.574	AATGACAGACCACGCCTA	54.908	189	(GCT)5	152	166	(GCT)5
2128	Two_contig_30741_Average_coverage:_68.67	GTGTGAGGAGGAGGAGGA	55.91	GCGGGAAGAGCCACA	57.638	206	(GCT)5	635	649	(GCT)5
184	Two_contig_1396_Average_coverage:_308.62	TGATCGCGCTCATATTC	53.884	ACAGCAGCACGCCTC	54.858	245	(GCGTTG)4-(CGG)5-(CTG)5	55	215	(GCGTTG)4-(CGG)5-(CTG)5
1714	Two_contig_23150_Average_coverage:_17.23	TGACGACCGAGTCTGC	54.629	TGACTAGATTCGTTCTCGCT	55.276	128	(GCGTGT)4	72	95	(GCGTGT)4
144	Two_contig_1017_Average_coverage:_756.39	CTGCCTGGCGTATGTTT	55.589	ACACTCTCTTCCTCCTCCTC	54.955	235	(GCGTCT)4	505	528	(GCGTCT)4
1066	Two_contig_12597_Average_coverage:_332.64	TCGTACGAGTCGAAGAGG	54.778	CAGTAGCTGTCTGTCTGTCG	54.522	257	(GCGT)9	44	79	(GCGT)9
1872	Two_contig_25701_Average_coverage:_261.84	TTTAAGATGACGAAACGAAA	53.684	CGTACGCGTCTACTTACACA	55.108	124	(GCGT)7	67	94	(GCGT)7
217	Two_contig_1733_Average_coverage:_220.08	GTTACAGAAAGGGTAGGCG	54.983	CCTGCAGTCCCTAGCAT	54.502	176	(GCGT)5	479	498	(GCGT)5
675	Two_contig_6895_Average_coverage:_1,388.27	GATGCAGTACGGTATTAGGC	54.954	GTTCAAGAACCCGAACATC	55.439	175	(GCGT)5	913	932	(GCGT)5
944	Two_contig_10873_Average_coverage:_402.91	TCCTGATAGCTGTATCGCTC	55.66	TGTTCTTTTCTCCTCTCCAA	55.046	188	(GCGT)5	757	776	(GCGT)5
1150	Two_contig_13726_Average_coverage:_217.77	TTTGTGCGAAACAAGTGTAG	55.034	TTGTCCATTACGTATCCTCC	55.004	101	(GCGT)5	2807	2826	(GCGT)5
240	Two_contig_2023_Average_coverage:_996.52	TTCTATGTGCTGTGTGTCGT	55.122	ACAATCAATAACGTATGCCC	55.046	195	(GCGAT)4	318	337	(GCGAT)4
2230	Two_contig_33220_Average_coverage:_14.18	GTCTGCGGAGTGGAGAG	54.996	CTGGAAGCTATACTTGGACG	55.171	188	(GCGAT)4	49	68	(GCGAT)4
1269	Two_contig_15532_Average_coverage:_345.92	ACTAAGCGAACGACTACCAC	54.642	GCGGTTATTGTAACTCCTCA	55.414	258	(GCGAG)4	574	593	(GCGAG)4
171	Two_contig_1300_Average_coverage:_590.20	CGGTTGTCTGCTGTGTG	55.252	CTGAACGAACGAACGAAC	55.147	264	(GCGA)5	113	132	(GCGA)5
181	Two_contig_1369_Average_coverage:_1,443.90	TGGTAGTGGTGACAGTGATG	55.225	CGTAGGCTCGTTTTAATTGT	54.789	141	(GCG)7	101	121	(GCG)7
1077	Two_contig_12756_Average_coverage:_133.13	GTGGTGGTAGTGGTTGTGA	55.009	CACACGCATACACACATACA	54.708	167	(GCG)7	228	248	(GCG)7
1080	Two_contig_12769_Average_coverage:_230.59	AGGAGAAGCTCATGTACGG	55.388	TCTCCCTCTCCCTCTCC	54.882	165	(GCG)7	833	853	(GCG)7
2010	Two_contig_28581_Average_coverage:_120.39	CTCCTAGCCTCGACGTACT	54.694	CCCCCATCACCACTACA	55.823	185	(GCG)7	144	164	(GCG)7
2071	Two_contig_29685_Average_coverage:_35.98	CTTCTCCAGCTTCGACTTT	54.791	ATGCCAAGAAGCAGAGAAA	56.131	269	(GCG)7	369	389	(GCG)7
176	Two_contig_1326_Average_coverage:_805.10	TAAAGGTATCAAGAGCTCCG	54.818	ATTGTTAGCGAAAAAGCAAC	54.898	152	(GCG)6	5860	5877	(GCG)6
933	Two_contig_10615_Average_coverage:_335.35	TGAAACCATTATATCCAGGC	55.102	ATACGCTTTCAACGTGATCT	54.982	213	(GCG)6	163	180	(GCG)6
957	Two_contig_11035_Average_coverage:_196.99	GTACTGGTGCTCCCGC	55.867	ACCCATCACATCTATATCCCT	54.898	146	(GCG)6	190	207	(GCG)6
1553	Two_contig_20880_Average_coverage:_42.61	CAAGCAGAAACGAAGGTG	55.342	TAGCTATACCTATCGCTCCG	54.986	130	(GCG)6	284	301	(GCG)6
1564	Two_contig_21157_Average_coverage:_59.68	ACGAGCTGAAGGACGTG	55.64	GAACACTCTCGTCGTCCTC	55.701	237	(GCG)6	505	522	(GCG)6
1635	Two_contig_22184_Average_coverage:_99.48	TGCAAAGATGTGGTATGGTA	54.994	TAGCCCATCGGGAGTC	55.155	159	(GCG)6	247	264	(GCG)6
1975	Two_contig_27837_Average_coverage:_222.99	GTACTGGTGCTCCCGC	55.867	ACCCATCACATCTATATCCCT	54.898	146	(GCG)6	289	306	(GCG)6
2072	Two_contig_29686_Average_coverage:_56.16	ATCTCCAGCTTCGTCTTTG	55.524	ATGCCAAGAAGCAGAGAAA	56.131	265	(GCG)6	369	386	(GCG)6
1472	Two_contig_19394_Average_coverage:_261.33	CCCTCTCACAGCCTAAACT	54.483	CCTCAACTCCGAGATCCT	55.056	153	(GCG)5-(GGC)5	961	999	(GCG)5-(GGC)5
203	Two_contig_1552_Average_coverage:_10,485.53	GGTATGCCTTAGCAGTGAAC	54.982	AACATCGCTACGGATAAGAA	55.092	217	(GCG)5	504	518	(GCG)5
205	Two_contig_1634_Average_coverage:_860.65	GCTTGTTGATAGTGCTGTTG	54.487	CGAAGATAGGAAGAAACGG	55.041	222	(GCG)5	300	314	(GCG)5
335	Two_contig_3271_Average_coverage:_345.72	GTACTATACCGTGTTCGGGA	55.123	GTCTCCTCGACCGGC	55.723	249	(GCG)5	1047	1061	(GCG)5
450	Two_contig_4426_Average_coverage:_154.55	CGAATAACAAAACAACAGCA	54.969	TCGTCCTCATACTCGTCTTT	54.937	159	(GCG)5	766	780	(GCG)5
702	Two_contig_7318_Average_coverage:_175.76	AGACGTTCCGCGATCT	54.934	CAAGACCGTCTCTACCACTC	54.828	183	(GCG)5	179	193	(GCG)5
884	Two_contig_9540_Average_coverage:_77.42	TCATCATCGGGGATAAGATA	55.441	CACTCCGAGTACCGCTC	55.061	203	(GCG)5	158	172	(GCG)5
905	Two_contig_9806_Average_coverage:_732.68	GATCTGGCGGAGGCG	59.96	CGTACTACTCGCAATACGC	54.668	216	(GCG)5	46	60	(GCG)5
998	Two_contig_11721_Average_coverage:_918.45	GCAGTGGACGTTTTATGG	54.933	GTGTCATCTGAGCAGTTGTG	55.063	272	(GCG)5	157	171	(GCG)5
1024	Two_contig_12089_Average_coverage:_152.02	GTCATCCGTATTCCACACA	55.027	TCACATCGTGCACTGAGATA	56.164	129	(GCG)5	133	147	(GCG)5
1025	Two_contig_12090_Average_coverage:_81.96	TCATCCGTATTCCACACAC	55.027	GGCATGTACATACACCATGA	55.099	153	(GCG)5	133	147	(GCG)5
1097	Two_contig_13049_Average_coverage:_1,171.32	GTGCTCGAGGAGGTGTAAG	55.919	CCAGTACTGCAGAAAGCACT	55.736	159	(GCG)5	578	592	(GCG)5
1125	Two_contig_13341_Average_coverage:_841.56	TCCCTCTCCTCTCCTATCTC	54.986	CAGAACCGCGCAACC	58.236	188	(GCG)5	230	244	(GCG)5
1226	Two_contig_14873_Average_coverage:_154.16	CGTCCCAATCACAGTCC	55.463	AAATTCAAACGAAAGCAGAG	54.854	263	(GCG)5	230	244	(GCG)5
1354	Two_contig_17112_Average_coverage:_177.41	AGATGACGCCGAGAGAG	54.614	GCTACTCCTCCTCCTCCA	55.239	213	(GCG)5	317	331	(GCG)5
1634	Two_contig_22183_Average_coverage:_603.97	GTCAGTGCAAAGATGTGATG	54.989	GCATTTTTCAGTGGCTTTTA	55.699	172	(GCG)5	242	256	(GCG)5
1741	Two_contig_23492_Average_coverage:_73.64	GAGAAGGAGGGACAAGAGAG	55.58	AGTGCTTTAGCCTTTGTGAG	54.95	163	(GCG)5	143	157	(GCG)5
2086	Two_contig_30021_Average_coverage:_37.19	AAGACCACGACCACGAC	55.039	GGTAGAGCTCGTTCGCC	56.942	132	(GCG)5	78	92	(GCG)5
2109	Two_contig_30356_Average_coverage:_93.75	GTGTCGTCAGAGTGGGAGT	55.942	GTATATAATGCGTTCCCAGG	54.748	256	(GCG)5	97	111	(GCG)5
2126	Two_contig_30721_Average_coverage:_67.07	AGCGCATAGTGATTCTGATT	55.063	GCTCTCAAAGGCCTCG	55.293	138	(GCG)5	120	134	(GCG)5
2177	Two_contig_31854_Average_coverage:_49.89	ACATCCCGATGTTCTCG	55.072	CTCAGCTCCTGCATCAAC	55.224	181	(GCG)5	636	650	(GCG)5
2254	Two_contig_34063_Average_coverage:_24.69	CTAGCGGTGTCCACGAT	55.4	GAGTACTTCGTCCCCAGC	55.636	185	(GCG)5	42	56	(GCG)5
926	Two_contig_10365_Average_coverage:_312.52	GGACTTACCAGACAGACTGC	54.814	AGATGCCATGAGTTGGAG	54.28	223	(GCCTC)5	275	299	(GCCTC)5
383	Two_contig_3914_Average_coverage:_75.46	GAGAGCCCGATGACCTC	56.511	ACGAGTGCGAGTCCAGT	54.926	209	(GCCT)5	786	805	(GCCT)5
1953	Two_contig_27451_Average_coverage:_85.15	AGTTGTACGACGTGGAGAAA	55.834	ATCGTCCGAATATCAAACAC	54.991	238	(GCCT)5	109	128	(GCCT)5
2143	Two_contig_31161_Average_coverage:_75.12	CTGCCTCCTATTCACGTACT	54.568	GAGATCAGTATGGTGGGGTA	54.81	149	(GCCT)5	110	129	(GCCT)5
382	Two_contig_3913_Average_coverage:_118.33	ACATCCGCACTAGACTCG	54.615	TACAGACTCTCCCCCTGTC	54.979	263	(GCCCTC)4	983	1006	(GCCCTC)4
384	Two_contig_3914_Average_coverage:_75.46	ACTGGACTCGCACTCGT	54.926	ACAGATAAGATCTGCGGGA	55.748	229	(GCCCTC)4	994	1017	(GCCCTC)4
551	Two_contig_5402_Average_coverage:_3,804.73	ACTCATAGACAAGCGTCCTC	54.479	CGACTTTGAGCTCGTCC	55.211	260	(GCCCTC)4	206	229	(GCCCTC)4
509	Two_contig_4857_Average_coverage:_3,917.34	TCTTGACCTTGTTTCCTCTG	55.424	GCGGCATTTTGAGATATAAT	54.558	280	(GCCCT)4	1344	1363	(GCCCT)4
1389	Two_contig_18063_Average_coverage:_317.32	GGTGCAGGCCTAGGAG	54.949	ACGCAAGCAAAAATAAAGAC	54.898	278	(GCCAGT)7	403	444	(GCCAGT)7
886	Two_contig_9557_Average_coverage:_672.38	AGGAGAGCATTCAGAAACTG	54.63	GTTGTCTACTACGACCCGAG	54.891	262	(GCCAGA)4	236	259	(GCCAGA)4
1118	Two_contig_13275_Average_coverage:_757.44	CCGAAACCAGGCGAG	57.078	TCCTCTTCCTCCTCTTCTTC	55.204	275	(GCCAGA)4	36	59	(GCCAGA)4
1512	Two_contig_20287_Average_coverage:_87.26	CATGTTCTGCGTCGCTA	55.169	CTCTCTGTCTTTCGCTCTGT	54.866	116	(GCCAAA)5	70	99	(GCCAAA)5
182	Two_contig_1372_Average_coverage:_802.20	ACTTGAGGTTGAAGGAGGAC	55.784	GAAACTATGAGCAACCCAGA	55.372	208	(GCC)9	1739	1765	(GCC)9
5	SP13-contig_18724m100616	AGAGACAAGAGAGCGTGAAC	54.675	AGTGCTTTAGCCTTTGTGAG	54.95	160	(GCC)7	491	511	(GCC)7
59	Two_contig_139_Average_coverage:_30,710.55	GGGGAGGAGGATACATAGTC	54.993	TATCCCAAGAGGATCAACAC	54.946	246	(GCC)7	464	484	(GCC)7
448	Two_contig_4399_Average_coverage:_638.39	TTGAACAGAATACTGCCACC	56.187	GTGTGGGCCTTTGTTTCT	55.998	231	(GCC)7	479	499	(GCC)7
64	Two_contig_145_Average_coverage:_3,735.57	AGATGAGGTAGTTGGACGC	55.202	TACCACTATCAGCAACAGCA	55.414	125	(GCC)6	957	974	(GCC)6
580	Two_contig_5767_Average_coverage:_707.13	AGTTTGACCAAGGTTGATTG	55.12	GGAAGAGAATGCAGGACAC	55.612	275	(GCC)6	1080	1097	(GCC)6
1557	Two_contig_20980_Average_coverage:_291.42	GAATACTGCTGCTGGTGC	55.265	CTACCCGTTCCAGTCTCAG	55.756	267	(GCC)6	228	245	(GCC)6
2030	Two_contig_28775_Average_coverage:_83.74	GCGCGTCACTGGATACT	55.576	ACAGTGGTGTAGAAGCGAAT	54.877	180	(GCC)6	30	47	(GCC)6
8	SP13-contig_2838m25063	CCATAAAACGTTTCCGTATC	54.795	GATGACGACGTGGATTTG	55.671	226	(GCC)5	94	108	(GCC)5
55	Two_contig_54_Average_coverage:_58,583.18	CACTCTAGGGCGAACATCT	55.388	TATCACTCAGGCTCTCTTCG	55.718	186	(GCC)5	643	657	(GCC)5
76	Two_contig_249_Average_coverage:_914.11	CCCTAGGAGGGAGGACA	55.848	GACATCGTCATCAGCCC	55.551	264	(GCC)5	529	543	(GCC)5
585	Two_contig_5860_Average_coverage:_897.19	TTTCAAAGTCCCATTCTCTC	54.365	GGTGTGAAAATGGAGGTG	54.49	278	(GCC)5	184	198	(GCC)5
752	Two_contig_7801_Average_coverage:_1,362.31	GTACAGCCTGAGCTTGTTCT	54.744	TATACTGTATGGAGGGGTGC	55.04	249	(GCC)5	228	242	(GCC)5
828	Two_contig_8719_Average_coverage:_452.43	GATCTCCTCTTGTGTGAAGC	54.86	CTCCAGCACCCTCTCC	54.675	280	(GCC)5	1507	1521	(GCC)5
852	Two_contig_9003_Average_coverage:_1,778.05	CTCCCTCTCCAATCTCTTCT	55.072	CCAGCTACACAGTTCGAGA	54.886	162	(GCC)5	296	310	(GCC)5
1004	Two_contig_11830_Average_coverage:_233.50	GTACCGATACCCAAAGTGAA	55.088	AATGTTGCACAATACGATCA	54.98	243	(GCC)5	501	515	(GCC)5
1204	Two_contig_14494_Average_coverage:_218.57	GATCCTAAGATACCAACCCC	55.013	AGGAGATGGACCGGTATTT	55.937	219	(GCC)5	131	145	(GCC)5
1760	Two_contig_23801_Average_coverage:_65.29	CAAGACATCTGCACATTACG	55.239	AAGTCGAAGTCGAAGTCAAG	54.72	181	(GCC)5	588	602	(GCC)5
1972	Two_contig_27793_Average_coverage:_322.96	CAGCCCGATCGAGAAC	55.939	CTGATCGTGGAAGAGCC	54.92	159	(GCC)5	188	202	(GCC)5
1991	Two_contig_28163_Average_coverage:_90.86	TACCACTCAACACGTGAGAA	55.096	CCTGTGCTAGTGCCAGAG	55.372	226	(GCC)5	207	221	(GCC)5
2130	Two_contig_30772_Average_coverage:_54.70	TTGCAAAGGTCAGTACAGTG	54.838	CTCGGTCAAGTCCAGATG	54.855	153	(GCC)5	693	707	(GCC)5
371	Two_contig_3733_Average_coverage:_997.74	CCCCATTACCACTACCACTA	54.971	AATCCACCAGATCTCACAAA	55.463	275	(GCATGG)5	2757	2786	(GCATGG)5
1214	Two_contig_14583_Average_coverage:_48.80	ACGCCTCTCTCTGATCG	54.614	GTTCTTGCATTCTTAGGGTG	54.959	145	(GCATCA)5	74	103	(GCATCA)5
1213	Two_contig_14582_Average_coverage:_96.65	GACGTCGGATGGTTCAT	54.862	ATGGTATGGAGTTTCACTGC	55.057	270	(GCATCA)4	225	248	(GCATCA)4
1086	Two_contig_12885_Average_coverage:_175.48	CTCTCGGAAAGAAAGTTCAA	54.806	CTCTGGTGCTATCTACCCTG	54.987	231	(GCATC)4	1175	1194	(GCATC)4
117	Two_contig_680_Average_coverage:_6,019.28	CTGGTGCATTTGATATTCG	55.067	TTTGACACGCACAACTCTT	55.252	243	(GCAG)5	163	182	(GCAG)5
938	Two_contig_10712_Average_coverage:_134.64	GCTAGCGCCCAAACTC	55.331	TCGTGGTGGACGAGAA	54.981	128	(GCACCG)5	97	126	(GCACCG)5
1438	Two_contig_18684_Average_coverage:_171.33	TACTCTCGCCCATCTCTATC	54.521	GCCATGTGCATACGGTAG	55.923	209	(GCACAC)5	548	577	(GCACAC)5
1470	Two_contig_19392_Average_coverage:_33.52	GGGTCTATGCTACGGTCC	55.415	GATAATCCGCGACGTGT	55.305	149	(GCAC)7	477	504	(GCAC)7
2191	Two_contig_32160_Average_coverage:_18.81	ATGTCGACTTCCCGAGAT	55.369	TTCGGCTTTTCCCCTA	55.059	195	(GCAC)5	523	542	(GCAC)5
108	Two_contig_618_Average_coverage:_28,172.14	AATGTAGCCGACATCGTTAG	55.449	AAGAAGGGTGGCAAGAAG	55.339	237	(GCA)8	1066	1089	(GCA)8
566	Two_contig_5545_Average_coverage:_1,333.70	AGGAGAACGAGAAGCTCAA	55.214	TTGTGGTGGTTGAATACTGA	54.846	247	(GCA)7	161	181	(GCA)7
1977	Two_contig_27860_Average_coverage:_42.52	CCTCTGCGTCGTACACC	55.982	GTCTCGGGTGCGTGC	58.15	175	(GCA)7	158	178	(GCA)7
22	SP96-contig_158m1229	GCGTCCAACTACCTCATCT	55.202	ATACACCGTAGTGAACTGGC	55.18	224	(GCA)6	2125	2142	(GCA)6
24	SP96-contig_158m1229	GAGGAGGGTTTTCAGCTC	54.743	TGGACTCTCCATGTCCTG	55.138	108	(GCA)6	2509	2526	(GCA)6
577	Two_contig_5733_Average_coverage:_839.94	TCCCGTCATCTACTACAACC	55.07	AGGAAGAAGAGGAGGAGGAT	56.017	275	(GCA)6	1189	1206	(GCA)6
632	Two_contig_6516_Average_coverage:_1,299.18	AGCGAAGAACGTTGAGTTAC	54.772	GGTTATCCATCGCGTATAAT	54.277	141	(GCA)6	442	459	(GCA)6
1219	Two_contig_14642_Average_coverage:_172.79	GGGAGAAGGAAAAGAAGGA	55.912	ACCTTCCCACCCACAA	55.252	121	(GCA)6	198	215	(GCA)6
1896	Two_contig_26314_Average_coverage:_228.47	AATTCGAGTTCCAGCTCC	55.239	GCACTACCGCTACGAGAA	55.011	274	(GCA)6	115	132	(GCA)6
2249	Two_contig_33887_Average_coverage:_5.46	TGATATGCTAGTAGGGGAGC	54.592	AGCATACCAGCAGAGAAAAC	54.685	269	(GCA)6	218	235	(GCA)6
457	Two_contig_4455_Average_coverage:_673.82	ACACCAACAGCAGCATTC	55.454	GGAGCTTCTTCTGCTTGAC	55.202	254	(GCA)5-(CAG)5-(CAG)5	462	537	(GCA)5-(CAG)5-(CAG)5
47	SP2_Contig_7543m43826	TTCCTGTCACTCTCGATCTT	54.875	ACGTATGTGAAAAAGCCAGT	54.901	181	(GCA)5	1200	1214	(GCA)5
388	Two_contig_3950_Average_coverage:_8,419.46	CATGCTGGAAGTAGGAATGT	55.24	GAGGATGTCGAGAAGTACCA	55.189	108	(GCA)5	915	929	(GCA)5
712	Two_contig_7448_Average_coverage:_3,753.98	GGTGAGAGAACGTGAGAAAG	54.965	AGAAGAATGGATTTGTGGTG	55.033	265	(GCA)5	133	147	(GCA)5
793	Two_contig_8349_Average_coverage:_828.83	CTGGAGTTGGAGCTGTATGT	55.313	GAAAGAAAATAATGAGGCGA	54.713	274	(GCA)5	2781	2795	(GCA)5
807	Two_contig_8478_Average_coverage:_676.07	GACGTGGGACTGAAGTAGAG	54.828	CTCCTTCTACCCCTCCAG	54.632	156	(GCA)5	151	165	(GCA)5
1460	Two_contig_19131_Average_coverage:_2,807.07	AGAGGAGGAGCACTGTGTAA	55.003	CAAACTTCCTTTCTTCGCTA	55.026	219	(GCA)5	190	204	(GCA)5
1598	Two_contig_21819_Average_coverage:_491.79	AAGCTCCAGCTCGTGAC	54.7	ATGTAGTTCAGGTTCGGGTT	56.099	251	(GCA)5	271	285	(GCA)5
1776	Two_contig_24062_Average_coverage:_552.67	CTCCAAATCCTCAAGAAGC	54.971	CGAGAGAAAGCAGTTCAAGT	54.891	232	(GCA)5	490	504	(GCA)5
2026	Two_contig_28701_Average_coverage:_213.97	AGGAGCATGGTGGTTATTC	54.958	AATTGTTGCTGGTTGTACTG	53.736	133	(GCA)5	118	132	(GCA)5
16	SP13-contig_9627m66242	CACTCGCTCTTTCGTGAT	54.762	CCTACATAGGTCGCCACTC	55.695	220	(GC)9	670	687	(GC)9
546	Two_contig_5377_Average_coverage:_2,990.68	CACATCCCTACAAAACATCC	55.336	TCTCGGGTAGATTATGGCTA	55.023	111	(GC)9	458	475	(GC)9
740	Two_contig_7712_Average_coverage:_343.45	GAGGGAGCAGAAAGGCTAT	56.131	CCTCCTTCCTTCTCTTTCC	55.489	261	(GC)9	1951	1968	(GC)9
1090	Two_contig_12925_Average_coverage:_47.58	GACGCACAGAGCAAACA	54.993	AGACCGATGACGACTTTG	54.383	172	(GC)9	192	209	(GC)9
1297	Two_contig_15838_Average_coverage:_515.34	TATCATGGCACGATGTATTG	55.387	GGGTGGCTTGTATCTGACAT	57.448	126	(GC)9	597	614	(GC)9
1487	Two_contig_19756_Average_coverage:_73.07	GTAGACGCAGACGTTACCC	55.766	ACAAGTACGACGACGACAA	55.109	273	(GC)9	96	113	(GC)9
197	Two_contig_1535_Average_coverage:_520.05	CACCCCGATAGATAAAACAA	55.195	GAGGCCGAGAAGATCG	55.002	270	(GC)8	292	307	(GC)8
800	Two_contig_8396_Average_coverage:_60.31	GTATGCTGTGCGGCTATC	55.226	CTCCTCCTCCACATTCGT	55.937	209	(GC)8	1582	1597	(GC)8
903	Two_contig_9803_Average_coverage:_479.98	GTTATTACTAGGCTGCTGGC	54.445	CATCCACAGTATCTCGCTATC	54.921	253	(GC)8	333	348	(GC)8
1092	Two_contig_12926_Average_coverage:_19.48	CTACCTTGCAGACTCTGACC	55.003	GAAGACGAGGACGACTTTG	55.883	209	(GC)8	197	212	(GC)8
1117	Two_contig_13247_Average_coverage:_530.66	AGAGTAAGCGGGAGTTAAGC	55.55	AGATTCGCAAAATCTCGAC	55.434	135	(GC)8	264	279	(GC)8
1326	Two_contig_16359_Average_coverage:_256.31	CAACTTATCGTACCACCGAT	55.123	GAGAACCGCAAGGTCTG	55.019	225	(GC)8	1789	1804	(GC)8
1544	Two_contig_20730_Average_coverage:_243.50	GGTAGACGACTGGTAAGACG	54.891	TCTCCGAACTTCGTGTATTC	55.372	215	(GC)8	137	152	(GC)8
1709	Two_contig_23025_Average_coverage:_68.97	GACTGCGCTTAATATCTCGT	54.827	GCTGGAAAAACACGGTC	54.84	106	(GC)8	799	814	(GC)8
1715	Two_contig_23204_Average_coverage:_117.20	GAGGGGAAGGATAGACAGG	56.089	CGTCCAGCTCTCAGTAGAAT	54.668	267	(GC)8	371	386	(GC)8
1792	Two_contig_24231_Average_coverage:_230.02	GCTCGGGACCTCTGG	55.735	GAGAGAGCGAACAAGCAA	55.094	117	(GC)8	42	57	(GC)8
10	SP13-contig_3161m27596	CGGCAATAAAAAGAGAAGAA	54.965	GAAGAGATGCAAGACTGAGC	55.214	148	(GC)7	125	138	(GC)7
135	Two_contig_917_Average_coverage:_3,273.58	GCGCCAGATATCTCATAGAC	54.978	TGATCAAGTGTTCAGGTTCA	54.963	147	(GC)7	55	68	(GC)7
447	Two_contig_4399_Average_coverage:_638.39	TACATACCTACCCCAACGTC	54.959	GTCTTGGCTACTATGCTGGT	54.554	201	(GC)7	193	206	(GC)7
468	Two_contig_4558_Average_coverage:_1,450.93	CGATCATGAGGAATTTCTGT	55.118	TATCTTAAGCCGTACGAGGA	55.263	268	(GC)7	2316	2329	(GC)7
500	Two_contig_4788_Average_coverage:_607.58	GACTCGTCCGACTCAGG	54.795	GTATCTCCGTCTCCGTCTC	54.614	275	(GC)7	912	925	(GC)7
563	Two_contig_5494_Average_coverage:_914.57	GCATTGCTCGTCATCTTC	55.132	CCACGTCTACTTCTCCGATA	55.419	261	(GC)7	1097	1110	(GC)7
673	Two_contig_6875_Average_coverage:_841.98	ACGAGGAAGTACGACGTATG	55.359	GCTCAAGGTTCGAGGG	54.907	118	(GC)7	435	448	(GC)7
900	Two_contig_9760_Average_coverage:_304.10	GACCCAATCAACATCGTATC	55.24	AAGGAGGCGTCGTTCTAC	55.364	251	(GC)7	564	577	(GC)7
935	Two_contig_10670_Average_coverage:_1,178.07	TTGTGCTGGAAGCAGTG	55.009	GTCTTCCAGTGGCTCTACG	55.919	221	(GC)7	109	122	(GC)7
936	Two_contig_10677_Average_coverage:_156.85	CCCACAAGTCTCCATAAGC	55.659	CGTACAGTCTTCGTACACCA	54.699	131	(GC)7	56	69	(GC)7
939	Two_contig_10745_Average_coverage:_552.64	GAAAGGGGGTAAAGACGAC	56.14	CCTCTGGCTGTTCTTTACAT	54.531	122	(GC)7	66	79	(GC)7
1261	Two_contig_15369_Average_coverage:_44.39	GTCGAACGTCTTGAGGC	55.005	ATCTTCGAAGCACCGAC	54.443	227	(GC)7	116	129	(GC)7
1492	Two_contig_19800_Average_coverage:_89.86	CAAATCCGAGAGACAGACC	55.623	TTTCGAAACGAGCGAG	54.2	255	(GC)7	372	385	(GC)7
1690	Two_contig_22842_Average_coverage:_138.49	TGACAGTTGATGGAGACAAA	54.963	TCCTCTTTCGGTTTACTGTC	54.494	176	(GC)7	635	648	(GC)7
1724	Two_contig_23277_Average_coverage:_324.72	ATGAGATGAGAAGTCGGATG	55.1	ATGCGCAATTAGACCATACT	54.954	220	(GC)7	236	249	(GC)7
1858	Two_contig_25579_Average_coverage:_33.44	TCTGTTCGATCCCTATCTTG	55.3	ACTGCATGAGAGAGAGCCT	55.044	257	(GC)7	83	96	(GC)7
1891	Two_contig_26251_Average_coverage:_96.38	TCGTGAGGAGCACGAG	54.861	TCCACTACGACTTTTTCCTG	55.465	273	(GC)7	159	172	(GC)7
1898	Two_contig_26322_Average_coverage:_64.66	GCAAGATACAGAAACCCAAA	55.38	CTGTTTATCGTTGACTGGGT	55.156	179	(GC)7	190	203	(GC)7
1961	Two_contig_27613_Average_coverage:_115.04	GCTCGGGACCTCTGG	55.735	CCACACAGAGAAGGAGAGAG	54.957	102	(GC)7	42	55	(GC)7
1985	Two_contig_28022_Average_coverage:_6.37	GAAAGTGAAACGAGAACGAG	55.156	GCGTGGGGTGTCTTTT	55.142	138	(GC)7	199	212	(GC)7
2059	Two_contig_29500_Average_coverage:_49.10	GTTTCACATTGTCTGTCAGC	54.019	GCCAAGATGAGAAATACTGC	55.027	221	(GC)7	66	79	(GC)7
2168	Two_contig_31572_Average_coverage:_4.33	TGAACAACGCACCATAATC	55.403	TCGTGCGCAGGATCT	55.312	177	(GC)7	116	129	(GC)7
1949	Two_contig_27300_Average_coverage:_189.54	GGACATGGACATGGACAC	55.065	AGAGACAGAATGATGACGGT	54.54	268	(GC)6-(TCG)8	169	232	(GC)6-(TCG)8
1600	Two_contig_21842_Average_coverage:_50.10	GAACGTGTTCTGTGGGG	55.559	GTTTGCGTCCGCGTC	58.236	270	(GC)6-(GCGAGGG)3-(GGTCC)4	62	277	(GC)6-(GGTCC)4
794	Two_contig_8349_Average_coverage:_828.83	AGCTTTCTGCAGATTACAGC	55.018	ATGGCCTTCGTGATCC	54.944	238	(GC)6-(GCG)5	3461	3536	(GC)6-(GCG)5
69	Two_contig_167_Average_coverage:_24,162.24	GTCAGGTCCAACAGTCATCT	54.888	GAACGAATCAAAGTTATCGC	55.046	165	(GC)6	1884	1895	(GC)6
107	Two_contig_573_Average_coverage:_415.26	GCCCAAACGTGTAGTTCTC	55.731	GCAGTCGCTCATCCAGA	56.761	203	(GC)6	146	157	(GC)6
143	Two_contig_1017_Average_coverage:_756.39	TCTGGAATCATATCAGGGAC	54.856	GCTCACGGAGACCCTC	54.658	255	(GC)6	258	269	(GC)6
154	Two_contig_1072_Average_coverage:_1,273.25	GATCGAACGGATTGAAGTAG	54.873	ATCTTGTGCCACGATAAAAC	55.24	230	(GC)6	1304	1315	(GC)6
239	Two_contig_2012_Average_coverage:_933.03	ATCCTCGTTCTCGATTCTG	55.264	TGAAGTACAGGAAAGATGGG	55.216	260	(GC)6	1036	1047	(GC)6
280	Two_contig_2536_Average_coverage:_5,185.02	AGCAGAAGTGAAAAAGTGGA	55.156	GTCCAGTCACAGAAGCAGAC	55.801	269	(GC)6	668	679	(GC)6
288	Two_contig_2653_Average_coverage:_194.38	AACGAGAACGACCCGT	54.644	CACGTCGCACACTCCT	54.574	140	(GC)6	446	457	(GC)6
355	Two_contig_3477_Average_coverage:_1,418.95	TCATCGACTCGTTTTTCTTT	55.088	TAAGGAATTCTTCGAAGCTG	54.944	125	(GC)6	564	575	(GC)6
374	Two_contig_3802_Average_coverage:_11,462.82	GTCGTACACGAGGTTGAACT	55.215	GTCGTACCTCCCTTTGCT	55.189	112	(GC)6	290	301	(GC)6
451	Two_contig_4426_Average_coverage:_154.55	GTGTGGGGAGGTGAGC	55.428	CTCCTCTTCCTCCTCTGC	54.912	214	(GC)6	1579	1590	(GC)6
462	Two_contig_4515_Average_coverage:_682.66	CGTGTCGTACGCATCTG	55.407	CGAAGTCCTCTTCTACACCC	56.414	256	(GC)6	342	353	(GC)6
464	Two_contig_4517_Average_coverage:_202.79	GTCGAGAGTCGGTGAAAC	53.826	GCCAGAGACAATAGACAACC	54.751	171	(GC)6	717	728	(GC)6
510	Two_contig_4894_Average_coverage:_543.94	ATCTTCAATATCAGAGGCGA	54.954	CCGAGCTTCTCACTTACACT	54.758	194	(GC)6	542	553	(GC)6
528	Two_contig_5184_Average_coverage:_1,768.05	GGAGGGAACTTCTGAGGTAG	55.452	CTTTTCGAGAAATGGAGTTG	55.1	184	(GC)6	398	409	(GC)6
565	Two_contig_5543_Average_coverage:_963.94	CTCGTGCTCTGTGAGATGT	54.651	GATAAATTCTCGACACGCTC	55.027	203	(GC)6	1075	1086	(GC)6
584	Two_contig_5852_Average_coverage:_1,778.15	CGAACAAAGCATGAAAGTCT	55.619	GCGTTGTTAAATCTGTCGTC	55.903	255	(GC)6	927	938	(GC)6
654	Two_contig_6685_Average_coverage:_374.53	GACGATCTTCGGCGAC	55.929	GTTGTGGATCGACTGGG	55.463	111	(GC)6	45	56	(GC)6
657	Two_contig_6709_Average_coverage:_388.11	GGTCGAACATTCCAAAGAT	54.92	GACTTTACGATCGTCCACAT	55.057	262	(GC)6	538	549	(GC)6
715	Two_contig_7461_Average_coverage:_1,931.79	AAGATTAAGAGAGCAAGCGA	54.678	GAAGACGAGAGCCAACTACA	55.62	129	(GC)6	78	89	(GC)6
774	Two_contig_8032_Average_coverage:_1,308.26	CGTTCTCCTCCTTCATCAC	55.623	TAGAGGAGCTGGAAATCAAC	54.573	273	(GC)6	599	610	(GC)6
782	Two_contig_8071_Average_coverage:_46.35	CGCTCTTTGTTCTTTGTTTT	54.936	GAAGAAGATGAAGATGACGG	54.81	112	(GC)6	111	122	(GC)6
783	Two_contig_8077_Average_coverage:_1,737.24	ACGCCGCTCAGACAG	54.875	CATCTTCTTCGCGCTCT	55.027	163	(GC)6	39	50	(GC)6
865	Two_contig_9242_Average_coverage:_29.23	CCTTCGTCGTTCATTTATTC	54.896	CCTAGTACCCACTGACGTGT	55.092	102	(GC)6	1112	1123	(GC)6
880	Two_contig_9512_Average_coverage:_72.84	CATTCACCTACAGCAAGTACC	54.926	ATGGCATCTCGTCGAATC	56.988	223	(GC)6	213	224	(GC)6
891	Two_contig_9698_Average_coverage:_1,217.29	GGTTCAGGAACAGCTCG	55.019	CTCAAGAGCGACATGGAC	55.033	229	(GC)6	1523	1534	(GC)6
911	Two_contig_9998_Average_coverage:_437.68	AGACATTGGCTATTAGCTCG	54.841	GAGGCTAAACCTGTCCTCTT	55.194	230	(GC)6	287	298	(GC)6
912	Two_contig_10002_Average_coverage:_537.60	GACGTGGATTTCGACCTT	55.916	GATGTCGTGAGCATAGACAG	54.164	218	(GC)6	344	355	(GC)6
917	Two_contig_10123_Average_coverage:_1,942.27	GTCCGAGTTGGCAGGT	55.124	ACCACACGCCCTCCT	55.457	254	(GC)6	1675	1686	(GC)6
994	Two_contig_11595_Average_coverage:_520.23	AATCTAATCCCGTCGTCTCT	55.402	CAAAATTCGCACTTTTCTCT	54.854	220	(GC)6	591	602	(GC)6
1029	Two_contig_12167_Average_coverage:_129.47	GACCGCGCTTCTATATCTC	55.133	ATATATGCATTCACCCTTGG	54.975	163	(GC)6	97	108	(GC)6
1033	Two_contig_12201_Average_coverage:_743.17	GCAGGAGGATGCTGTTC	54.905	TCAGATGTACTTTTGCCCTC	55.372	271	(GC)6	531	542	(GC)6
1036	Two_contig_12224_Average_coverage:_654.40	CTCGTCCTCCTCTTCCTC	54.727	ACTTCAGGAACAACATGTCC	54.913	182	(GC)6	1998	2009	(GC)6
1041	Two_contig_12268_Average_coverage:_574.08	TAATCCCGAAGATCAGTACG	55.345	CTTTATCAGAACCTGCGAA	54.035	246	(GC)6	632	643	(GC)6
1085	Two_contig_12821_Average_coverage:_482.52	AGTGACGTTGTATTTTGCCT	54.901	ATTATCCACAGCGCACC	55.305	191	(GC)6	786	797	(GC)6
1233	Two_contig_15002_Average_coverage:_1,167.37	GGCATTTTGTTCTCCTGAT	55.093	TGTACAGGTATCTGCTGCAT	54.254	147	(GC)6	212	223	(GC)6
1234	Two_contig_15005_Average_coverage:_1,388.41	TCCTCATTCTCTTCTTCCTG	54.514	GTGGAGGAGGCCATGTA	55.072	155	(GC)6	172	183	(GC)6
1235	Two_contig_15006_Average_coverage:_219.16	GATGATGCTGTTGATCTCG	54.972	AGAAGAGCGTGGAGGAAG	55.508	203	(GC)6	172	183	(GC)6
1256	Two_contig_15333_Average_coverage:_96.41	ATTTTGCGGAAGAACCC	55.983	AAAACGGCAATATCATCAGT	54.756	113	(GC)6	70	81	(GC)6
1329	Two_contig_16398_Average_coverage:_480.32	AGAGAAGAACGAGGTGTGTG	55.353	GCCTTTTCTTTTTCTTTTCC	55.007	168	(GC)6	68	79	(GC)6
1346	Two_contig_16800_Average_coverage:_70.73	GTGCAGATGCGGAGG	55.1	GACCTCGACCAAGAAGAGTC	56.4	137	(GC)6	109	120	(GC)6
1356	Two_contig_17155_Average_coverage:_344.62	TTAAGCCAGAAATGTACCGT	55.014	GCGAGTGGGTGCTGC	58.343	246	(GC)6	312	323	(GC)6
1357	Two_contig_17156_Average_coverage:_382.68	GCGAGTGGGTCCTGC	56.928	TTAAGCCAGAAATGTACCGT	55.014	246	(GC)6	45	56	(GC)6
1399	Two_contig_18118_Average_coverage:_187.46	TTTCTTATCTCTCACTCGGC	54.742	GTCCAGATCAGATCATCAGC	55.538	163	(GC)6	104	115	(GC)6
1442	Two_contig_18732_Average_coverage:_288.13	GTCGTCATTGTCGTCGTC	55.754	GGAGAGGGAGGAGAGGA	54.882	165	(GC)6	74	85	(GC)6
1474	Two_contig_19497_Average_coverage:_139.14	AACACGGACGGCAGA	54.995	CCTCCATCTAGTCCCATGTA	54.996	244	(GC)6	95	106	(GC)6
1543	Two_contig_20729_Average_coverage:_88.91	TGATGATGACGAAGAAGTCA	55.054	TCTTTCACCACTGTTCGTTT	55.799	240	(GC)6	761	772	(GC)6
1577	Two_contig_21500_Average_coverage:_105.33	TACCACACAAGCAAAAGCTA	54.708	GTATGCATGGTGGGAGG	55.416	125	(GC)6	111	122	(GC)6
1584	Two_contig_21617_Average_coverage:_94.98	AGGTGGTAGTACGGTGAGG	54.991	CAAGCCTCGAGTCCCT	54.402	130	(GC)6	192	203	(GC)6
1595	Two_contig_21795_Average_coverage:_24.72	GTAAGTGAAAAAGACGGGTG	54.878	GCTTTGCTATGCCCATC	55.084	125	(GC)6	149	160	(GC)6
1601	Two_contig_21891_Average_coverage:_100.42	TCGATATTTTTAATCTCCCG	54.55	TACGTCGGAAATCTGCATAG	56.455	128	(GC)6	144	155	(GC)6
1807	Two_contig_24534_Average_coverage:_106.54	AATGCTAGACATACGCTGGT	55.018	AACAGAAGCACTTGCAGAAC	55.691	119	(GC)6	116	127	(GC)6
1848	Two_contig_25266_Average_coverage:_1,297.25	CAAACCCTCCGACTACATC	55.487	ATTTTCTCCCTACCATCTCC	54.725	227	(GC)6	92	103	(GC)6
1857	Two_contig_25578_Average_coverage:_86.38	GATCGAAATTGAATCAGAGC	54.905	CGTCGGCGTACTTATCTATC	55.127	163	(GC)6	330	341	(GC)6
1960	Two_contig_27605_Average_coverage:_70.93	GATGAAGTTGATGCGGTAAT	55.157	GCCAGTCTGGATCAACTAAG	54.937	139	(GC)6	60	71	(GC)6
2019	Two_contig_28599_Average_coverage:_66.21	ACGCACATCTGCCTTTC	55.537	GGGTACCCGCTCTGC	55.76	116	(GC)6	108	119	(GC)6
2050	Two_contig_29288_Average_coverage:_130.45	GTTGTTGTTGACGTCGTTG	55.947	TTGGGAAGAAGGTCGC	55.402	149	(GC)6	240	251	(GC)6
2229	Two_contig_33172_Average_coverage:_75.46	TCACGAAGCGGAAGC	54.96	CTCACCGTGCTCAACCT	55.447	148	(GC)6	109	120	(GC)6
2234	Two_contig_33342_Average_coverage:_138.93	GAAGCCCTGGAAGTCG	54.907	ACTCGAAGATCCTCAATGG	55.088	205	(GC)6	30	41	(GC)6
2235	Two_contig_33342_Average_coverage:_138.93	ACGATTAGTCGTCCGAGTC	55.202	AACTCGAAGATCCTCAATGG	56.761	161	(GC)6	159	170	(GC)6
263	Two_contig_2335_Average_coverage:_2,586.11	TCTTTAGAATTGGTTGCGAT	55.058	CATGTTGTAGCGAAGTCAAA	54.947	274	(GATTTC)4	3281	3304	(GATTTC)4
1736	Two_contig_23421_Average_coverage:_96.44	GTTATGACGATCGGATGC	54.729	CACGTCACGTCTACAAAATG	55.152	182	(GATTG)4	55	74	(GATTG)4
1632	Two_contig_22122_Average_coverage:_205.81	GTGTCGCGTCGAGTAGAG	55.359	CTGATCTCTCGTCTCTCGTT	54.596	256	(GATTCC)4	397	420	(GATTCC)4
629	Two_contig_6468_Average_coverage:_3,927.39	GTTTTTCACTGATGTTCGGT	55.107	GCGTTCATCTTGTTTCATCT	55.36	256	(GATGGA)4	1055	1078	(GATGGA)4
1901	Two_contig_26369_Average_coverage:_354.02	GTCGGTCTGGGTGGAA	55.963	AGCAATATAGCGTTGGTGAT	54.954	189	(GATGG)4	45	64	(GATGG)4
111	Two_contig_649_Average_coverage:_23,507.00	CTAGCGTCTTGCTGATGAA	55.176	CACAATACATCATAGCCGTG	55.031	111	(GATG)5	82	101	(GATG)5
2073	Two_contig_29690_Average_coverage:_64.98	GCTCGGGGCTGTATTC	54.861	CTCTCCGTACTTGGTAGGC	54.962	182	(GAT)7-(GCT)6	173	266	(GAT)7-(GCT)6
41	SP2_Contig_22113m98615	ACGCATACGATACAACAACA	55.106	CATGGCCTGTATCATACTCA	54.452	128	(GAT)6	195	212	(GAT)6
898	Two_contig_9750_Average_coverage:_2,721.36	GTCGTTCAAAGGAGTGGAT	54.987	AGCATTCCCGAAAGACAT	55.552	162	(GAT)6	201	218	(GAT)6
812	Two_contig_8518_Average_coverage:_1,318.05	GTAGAATTTGTAGTTGGGCG	55.014	CTTCCAAAAATATCGTCGTC	54.896	207	(GAT)5	1333	1347	(GAT)5
1169	Two_contig_14012_Average_coverage:_246.68	TCAACATCATCTTCAGTGGA	54.868	GGTTTGTCTTGCATGGTACT	55.143	137	(GAT)5	264	278	(GAT)5
1663	Two_contig_22542_Average_coverage:_173.80	TGCTATTCGAAATGATTCCT	54.975	CATCCATATAAGGACCATCG	55.393	225	(GAT)5	435	449	(GAT)5
2201	Two_contig_32480_Average_coverage:_18.44	AGGAAGAGAAGAAGCGAAAC	55.481	CAGGCTTTCGGTGAGTC	55.019	102	(GAT)5	169	183	(GAT)5
1940	Two_contig_27105_Average_coverage:_30.00	GTGGGGTGTATGAGATTGAG	55.327	CGCTTCCTATGAAATCTGAG	55.217	193	(GAT)10	248	277	(GAT)10
2097	Two_contig_30197_Average_coverage:_48.14	GCTTCGAGGTTTGAGGTT	55.327	CAATTCCAACTCGCATTC	54.982	108	(GAGTGC)4	280	303	(GAGTGC)4
811	Two_contig_8516_Average_coverage:_245.09	AGTGATACAATACATCCCCG	54.873	TGTGGGGATGAGAGAGC	55.209	224	(GAGTC)5-(CCAG)5	546	674	(GAGTC)5-(CCAG)5
1806	Two_contig_24530_Average_coverage:_141.28	GTGGGGCATCTGGGT	55.68	ACTCACACAGCACACACACT	54.878	168	(GAGGGG)4	53	76	(GAGGGG)4
2207	Two_contig_32561_Average_coverage:_45.27	GAGGGAGGTCAGCAGTAGA	55.342	GCGTCTTATTCCTCCTCCT	55.97	204	(GAGGGC)4	167	190	(GAGGGC)4
1679	Two_contig_22746_Average_coverage:_19.96	AGCGAACGGTACCCAG	55.387	CTTTGATCTTCTGTGCTCG	54.496	265	(GAGGCT)4-(CG)8	351	484	(GAGGCT)4-(CG)8
2220	Two_contig_32752_Average_coverage:_145.66	AGGCAGAACTAGGCAGAGA	55.252	TGAACTCCAGTTGAAATCCT	54.727	136	(GAGGC)4	31	50	(GAGGC)4
1369	Two_contig_17401_Average_coverage:_592.48	GTGCATCCTGACTACGACTC	55.748	GTCGTCATCTTCTTCCTCAT	54.167	114	(GAGGAT)4	143	166	(GAGGAT)4
2272	Two_contig_34490_Average_coverage:_75.40	CGAGCTATACAACGGTCCTA	55.619	TAGTTATCGAGCCCTACGAA	55.263	198	(GAGGAC)5	56	85	(GAGGAC)5
814	Two_contig_8527_Average_coverage:_3,091.07	AGAGGAAGAGGATACGGAAC	54.949	GTACATGCCGTCCTCTATGT	55.094	100	(GAGGA)4	380	399	(GAGGA)4
96	Two_contig_475_Average_coverage:_5,429.65	GGCAGGAAGAGTATGTTCAG	54.937	CACATCTCTTTCCCTCCTTC	56.308	228	(GAGG)5	1305	1324	(GAGG)5
1062	Two_contig_12582_Average_coverage:_665.10	ACAAGCAACCAAGCAATAGT	55.066	CTCTAATAATGCAGGCATCC	55.011	271	(GAGG)5	934	953	(GAGG)5
637	Two_contig_6579_Average_coverage:_1,064.51	TTGTTGCTGTTGTTGTTGTT	55.19	CAGCGTCCTACTCCGAC	55.061	119	(GAGCCG)4	299	322	(GAGCCG)4
1865	Two_contig_25647_Average_coverage:_560.35	GCCTTGGATGTGCCC	56.6	GACGAGGAAGACAGGTACG	55.745	263	(GAGCCC)4	35	58	(GAGCCC)4
1165	Two_contig_13906_Average_coverage:_1,098.19	ACACACACACACACACACAC	54.002	TTTTTAGGAGATCCGACTGA	55.016	268	(GAGC)5	285	304	(GAGC)5
247	Two_contig_2120_Average_coverage:_2,190.19	AAGTAGATAGGTGGGTGGGT	55.032	GACCTTATATATGCTCCCCC	55.141	161	(GAGATGG)5-(AGAGC)5	73	179	(AGAGC)5
1534	Two_contig_20599_Average_coverage:_524.58	GCCTCTATACCACAAACCAC	54.648	GTATGGCATGATACGGTCTT	55.027	160	(GAGAC)5	97	121	(GAGAC)5
223	Two_contig_1809_Average_coverage:_1,276.53	AGTACGGCCACAGTCTAAAA	55.078	TCCATTTTCATTGCTTATCC	55.229	179	(GAGAC)4-(TGTA)5	196	273	(GAGAC)4-(TGTA)5
894	Two_contig_9732_Average_coverage:_408.44	CGTATCCACCGGACTTAATA	55.229	GAGGCTCGACGAAGTAAAC	55.082	251	(GAG)7	716	736	(GAG)7
1280	Two_contig_15669_Average_coverage:_22.05	TGTGAATGTCGTGAGAAGAG	54.673	GCTGCTGCATATTACTAGCC	55.433	125	(GAG)7	74	94	(GAG)7
37	SP3-Contig282	CTCTCTCCACGCTCACATAC	55.932	ATTCATCAATCCACCATGAC	55.504	225	(GAG)6	184	201	(GAG)6
128	Two_contig_843_Average_coverage:_1,218.94	AATTTGATCGTCCTGAAGAA	54.836	ATTCATCAATCCACCATGAC	55.504	257	(GAG)6	771	788	(GAG)6
131	Two_contig_895_Average_coverage:_10,971.34	GGTGTTAGTCCAAAGAGCAA	55.454	TCATCTTATCTCGCAAGGTT	55.04	110	(GAG)6	154	171	(GAG)6
321	Two_contig_3152_Average_coverage:_709.84	GCAATCTACGACTCAAAAGG	55.123	CTCCTCTCCTTCCTCTTCC	55.485	228	(GAG)6	1452	1469	(GAG)6
1307	Two_contig_16033_Average_coverage:_19.96	CGAGTTGGCGTACACTG	54.376	TCTCTCTCTCTCTCTTTCCG	53.924	213	(GAG)6	65	82	(GAG)6
1393	Two_contig_18094_Average_coverage:_275.29	CTGCTGTTGCTGTTGCT	54.202	CCTGTGATCGCTCAATTC	54.959	256	(GAG)6	159	176	(GAG)6
81	Two_contig_302_Average_coverage:_417.52	AGATCCTCGCCGTCTTC	56.192	CGTTTCCATCTTGTTCATCT	55.203	174	(GAG)5	95	109	(GAG)5
103	Two_contig_538_Average_coverage:_1,670.91	GTGGAGGTCTGGATAGAGAG	53.725	GTCATTGTCACAGGACGAC	54.547	188	(GAG)5	669	683	(GAG)5
164	Two_contig_1161_Average_coverage:_2,188.44	GAGGTTCACGAGCAGGTAG	55.919	GCTCTCGCACATATCCTATC	54.978	271	(GAG)5	1876	1890	(GAG)5
318	Two_contig_3058_Average_coverage:_1,394.30	GTCCGAATATCGTGAAATGT	54.991	GCAAGCAAGTAATGACCCT	55.384	147	(GAG)5	865	879	(GAG)5
323	Two_contig_3170_Average_coverage:_1,319.69	AGATGATTGTGGATGTGGAG	55.777	GCTCTGAAATTGAATCTTGG	55.004	273	(GAG)5	1039	1053	(GAG)5
368	Two_contig_3720_Average_coverage:_1,029.87	TGAGGCACTGGCAGTAGTA	55.394	TACCCGTACCGCTTCAC	55.408	262	(GAG)5	483	497	(GAG)5
428	Two_contig_4195_Average_coverage:_1,840.98	GTTTTTGATGGACGGTAGG	55.492	CTCGCTCTCACATCTCTGTC	56.086	150	(GAG)5	3654	3668	(GAG)5
732	Two_contig_7682_Average_coverage:_592.10	GTAGAGAGAGCTGCTTGTCG	55.521	GTCACGCTTAGATAAGCCAC	55.147	173	(GAG)5	328	342	(GAG)5
907	Two_contig_9873_Average_coverage:_1,820.44	TCTTGACCAGACTAACGTGAT	54.866	TAGCACTCGGTTTCTTTTTC	54.854	152	(GAG)5	171	185	(GAG)5
1318	Two_contig_16233_Average_coverage:_566.03	GCCATGTAGATGAAGGAGAG	54.848	GCGTACGACGACGACC	57.01	275	(GAG)5	739	753	(GAG)5
1347	Two_contig_16821_Average_coverage:_530.15	TTGTTTTGGAAAACGAGAAT	54.944	CCTCTCCGTCCTCCT	50.842	219	(GAG)5	361	375	(GAG)5
1528	Two_contig_20565_Average_coverage:_146.33	AGCTGCACGAAGCAATC	55.91	ACTATACACGTCGAACCGAG	55.359	139	(GAG)5	110	124	(GAG)5
1697	Two_contig_22939_Average_coverage:_413.83	GGTGAGCAAGGTAGAGGAG	54.901	TTGTACTATTGCCAGCCTTT	55.173	192	(GAG)5	147	161	(GAG)5
1789	Two_contig_24209_Average_coverage:_172.45	ACGTAATCGTGAGCCTGAT	55.685	ACGCGAACCTCGAGTC	55.519	246	(GAG)5	1031	1045	(GAG)5
1968	Two_contig_27667_Average_coverage:_41.48	AGCTCCTGGACGGCT	54.893	AACCCTCTCCACAACACTC	54.876	258	(GAG)5	501	515	(GAG)5
2127	Two_contig_30741_Average_coverage:_68.67	ATGGAGTGCAGGCTGTC	55.337	AGCAACAGCAGCAACAG	54.202	239	(GAG)5	462	476	(GAG)5
2202	Two_contig_32507_Average_coverage:_73.18	GAATAAGACGCTCGTAGGAC	54.205	CCACACGCCATGCAG	57.389	187	(GACGTG)5	209	238	(GACGTG)5
1746	Two_contig_23524_Average_coverage:_176.96	AATATCCGAGAAAACGGG	55.062	GTCCGTCACATCGAGTTT	54.173	181	(GACGG)4	41	60	(GACGG)4
1513	Two_contig_20307_Average_coverage:_234.98	ATGAGGATAAAGATTGGGGT	55.013	TTTGCCTTTACTTTTGGTGT	55.06	265	(GACGAG)4	181	204	(GACGAG)4
1404	Two_contig_18224_Average_coverage:_40.50	GACGTCGATGAGGATGC	55.748	GAGGTGGACGAGAAGGG	56.417	161	(GACCCC)4	116	139	(GACCCC)4
445	Two_contig_4378_Average_coverage:_3,950.03	AATACTGACCGACTGACGAC	55.127	CCCTTCTCTGTTCTGTTCTG	54.979	252	(GACAG)5	186	210	(GACAG)5
329	Two_contig_3225_Average_coverage:_4,318.05	TGTTCGTAACGAGTACACCA	55.152	GTTTCTTTTTATGCTTGCGT	54.898	219	(GACACA)4	268	291	(GACACA)4
1140	Two_contig_13587_Average_coverage:_2,902.69	CAGACACAGGACACAGACAC	54.748	GTACCACTATTTCGTCTCGC	54.982	259	(GACACA)4	43	66	(GACACA)4
415	Two_contig_4123_Average_coverage:_3,008.53	AACAGCTTACAACCTCTCGT	54.174	CCTGTAGCTATCGGTTTTTG	55.184	198	(GACAC)4	442	461	(GACAC)4
342	Two_contig_3357_Average_coverage:_1,370.19	GATGCCACTGTACTGGTCTT	55.127	TACTGCACAATTTAACGCTG	55.17	265	(GACAA)4	668	687	(GACAA)4
1262	Two_contig_15390_Average_coverage:_336.72	CGAGTGCACAGAGAGAGG	55.321	ATTGTTCGAAAGATGGGAC	54.92	271	(GAC)7	785	805	(GAC)7
1247	Two_contig_15247_Average_coverage:_229.76	CCCATCACTGTCTCGTTC	54.644	TTCGTGCCCTCTCTGTT	55.019	231	(GAC)6-(CGG)5	578	634	(GAC)6-(CGG)5
13	SP13-contig_8265m59512	ACGACGAAGATTTCTCCATA	54.873	AGCAGCATCCATCATAACTT	54.896	152	(GAC)6	541	558	(GAC)6
426	Two_contig_4179_Average_coverage:_11,680.28	TAGGGCCAACGTAGAGGT	55.682	AGTGCCATCATCAACAGC	55.361	175	(GAC)6	122	139	(GAC)6
470	Two_contig_4574_Average_coverage:_269.11	ACGACGAAGATTTCTCCATA	54.873	AGCAGCATCCATCATAACTT	54.896	152	(GAC)6	209	226	(GAC)6
693	Two_contig_7174_Average_coverage:_1,520.93	TACACAGCTTAGACGGGATT	54.994	GTAGCATCGTTGATTTCCAT	55.157	219	(GAC)6	1168	1185	(GAC)6
773	Two_contig_8030_Average_coverage:_1,635.75	AGCAAAGAGAGTCTGATGGA	55.052	ATCGACAGATCAGTCAGTCC	54.978	242	(GAC)6	1084	1101	(GAC)6
813	Two_contig_8518_Average_coverage:_1,318.05	CAGTATTCGAATCTAACCCG	54.944	GAAGTTCTGCAATCGGATAC	54.86	237	(GAC)6	1348	1365	(GAC)6
1056	Two_contig_12523_Average_coverage:_391.96	GTGGAAACCTTGTGTAGCAT	55.143	CTTGGGAACAGCTATCAGAC	54.937	156	(GAC)6	456	473	(GAC)6
1224	Two_contig_14859_Average_coverage:_1,645.29	TAAGTATATCGTGAGCGGGT	54.967	GTGCTCATCCTGTTCTCTTC	54.86	181	(GAC)6	885	902	(GAC)6
1615	Two_contig_22007_Average_coverage:_66.27	GCTCCTTCGTGTGGTACTC	55.735	AGAAGAGCGCTAGGTGAAG	54.999	146	(GAC)6	153	170	(GAC)6
2060	Two_contig_29504_Average_coverage:_223.52	ACTAGACCAGCAAAATACGC	54.75	GTAGAGTGTACATCGGGCTC	54.789	104	(GAC)6	123	140	(GAC)6
4	SP13-contig_15945m91864	ACGAAGACGACTTCTACCAC	54.398	TGATAAGCGATGTTGTTCTG	54.858	164	(GAC)5	1029	1043	(GAC)5
33	SP96-contig_7205m47449	TACGACCCTGATTCTGAAGT	54.765	ATGGTCATGTGCTCCTTG	55.183	275	(GAC)5	1048	1062	(GAC)5
90	Two_contig_388_Average_coverage:_12,788.89	CTGCAGCTAGAGGATGACTT	54.84	GAGCTGCAGTGGTAGTTCTT	54.744	135	(GAC)5	68	82	(GAC)5
387	Two_contig_3947_Average_coverage:_1,389.94	CTGGGCTGAGATTAAATCAA	55.473	AGCCAAAAATAACTGAGCTG	54.889	242	(GAC)5	1115	1129	(GAC)5
398	Two_contig_4046_Average_coverage:_61.93	CAAAACAAACCGAGAGACAT	55.288	ATACCCGGACCTGACAGA	56.26	264	(GAC)5	339	353	(GAC)5
434	Two_contig_4267_Average_coverage:_2,502.47	CTCCCAGATAGTTGCTTGAC	54.937	GCCTGTATCCTCTTCTTCCT	55.112	110	(GAC)5	369	383	(GAC)5
655	Two_contig_6688_Average_coverage:_323.17	GTTGTACGTCCCCTAGAACA	55.156	CATCATACGCTCAGACACAG	55.226	280	(GAC)5	917	931	(GAC)5
672	Two_contig_6860_Average_coverage:_1,032.36	ATGTCGTCAAAAGGAGACAC	55.09	GAAGAGGTCACTGATTGCTC	54.86	245	(GAC)5	1040	1054	(GAC)5
757	Two_contig_7886_Average_coverage:_1,344.93	CTCCGAAGACTCAGATCAAG	55.065	ATGCCGTAGTAGTCGATCAT	54.765	279	(GAC)5	365	379	(GAC)5
864	Two_contig_9217_Average_coverage:_1,855.44	AGGCTCTTCCGCTGG	55.618	CTCGCGTACGATACCATC	55.06	146	(GAC)5	41	55	(GAC)5
1076	Two_contig_12750_Average_coverage:_426.02	GATGAAGAATTCGATGAAGG	54.749	TGGTTGCGAGATAGAGACTT	55.107	195	(GAC)5	691	705	(GAC)5
1547	Two_contig_20783_Average_coverage:_197.09	CCAAGTTTCTCCATCGAAC	55.623	AATCCCCATCTCCAGAATAC	55.415	194	(GAC)5	136	150	(GAC)5
1619	Two_contig_22034_Average_coverage:_168.68	CAAGTCTATGTACACCGTGC	54.172	AACACCCAGCCATATTCTC	54.958	217	(GAC)5	175	189	(GAC)5
1822	Two_contig_24743_Average_coverage:_55.10	CTTCCACTTCCTCCAGAAC	54.684	CGAGCCCTTCTAAGCAC	54.398	233	(GAC)5	218	232	(GAC)5
1996	Two_contig_28334_Average_coverage:_76.20	GTGGATGAGTTGAAAGGAAA	55.167	GAGGCATCGTAACATAAAGG	54.932	219	(GAC)5	150	164	(GAC)5
2154	Two_contig_31370_Average_coverage:_32.07	AGAATTCAATTGTCGGACC	54.92	CTAGATCTGCGGTCTCAAAC	55.107	117	(GAC)5	95	109	(GAC)5
836	Two_contig_8795_Average_coverage:_779.41	CTGTCCTCAGATTCCTGTTC	54.696	CAATCTCCCCGCATCT	55.155	237	(GAATG)4-(GA)6	867	957	(GAATG)4-(GA)6
1508	Two_contig_20211_Average_coverage:_278.52	ATAATTTGAACGCCATCTTG	55.343	GTCGTAACTCTGGTTTGTCC	54.668	276	(GAAGTT)4	998	1021	(GAAGTT)4
513	Two_contig_5001_Average_coverage:_641.62	GTTGAGAGGAAGGTCGAAG	54.862	ACGATAGACATCGGAGACAC	55.038	188	(GAAGG)6	359	388	(GAAGG)6
1978	Two_contig_27909_Average_coverage:_57.04	GTGGGAGAGGAGAGGAGA	54.994	GTCTACACTTATGCGCTGC	54.582	201	(GAAGAC)5	171	200	(GAAGAC)5
1884	Two_contig_25975_Average_coverage:_115.67	CTTACGTCTTTGGGTATTGG	54.866	CAAACCAACTCAGAGCGA	55.81	277	(GAAG)5-(GTGCG)7	102	250	(GAAG)5-(GTGCG)7
686	Two_contig_7027_Average_coverage:_382.64	TGAACTTCATCAAGGGATTC	55.081	CTTTCCATCTTCACGATTTC	54.836	254	(GAACC)4	657	676	(GAACC)4
39	SP2_contig_10649m57821	GAACATCAAGAACCCCTACA	55.033	GGCATTGTCTCTCGTTGT	54.366	112	(GAACA)6	375	404	(GAACA)6
934	Two_contig_10649_Average_coverage:_456.24	GAACATCAAGAACCCCTACA	55.033	GTCCCCTCTCAACTCTGTTT	55.784	259	(GAACA)6	497	526	(GAACA)6
2281	Two_contig_34729_Average_coverage:_21.73	AAAACAAACGAAACTCCAAA	55.026	CCACACGCTCATCCTG	55.026	235	(GAAA)5	73	92	(GAAA)5
1483	Two_contig_19637_Average_coverage:_139.83	ACCTTTGAACTTCGCAGAC	55.425	CAATTTCGATATTCCACCAC	55.428	137	(GAA)5-(CGAA)5	47	116	(GAA)5-(CGAA)5
919	Two_contig_10135_Average_coverage:_343.38	AGCGAAAAAGAAGCACATAG	55.048	GCACCCAATGATACATCAAG	56.409	164	(GAA)5	2177	2191	(GAA)5
969	Two_contig_11278_Average_coverage:_1,116.96	GCGTGTCTCCTACTCTTGTG	56.013	GATGCATCTGTTGCCTTG	56.042	247	(GAA)5	307	321	(GAA)5
1002	Two_contig_11828_Average_coverage:_470.62	GTTTGGGTTTTGGGTTG	54.517	TAACGTATGTATTTGCGTGC	54.964	245	(GAA)5	333	347	(GAA)5
1509	Two_contig_20215_Average_coverage:_420.11	ACAAGAAGGAATGTTGCCTA	54.959	ATCGTCGTCTAGTTCATCGT	54.789	220	(GAA)5	211	225	(GAA)5
242	Two_contig_2036_Average_coverage:_1,003.41	CGAAGTTCATCAACGAGTTT	55.454	ATAGGCCTTATACACCTCCC	54.821	212	(GAA)10	2543	2572	(GAA)10
311	Two_contig_2940_Average_coverage:_251.96	ATTTGTAGATGCCAGAACGA	55.835	CATTCTGCCAGCCAGTC	56.044	271	(GA)9	520	537	(GA)9
1392	Two_contig_18084_Average_coverage:_675.72	GCGTTGGAGAGTTTTCTTT	54.636	CTATAAGCGCAGGGACTCT	54.804	236	(GA)9	565	582	(GA)9
87	Two_contig_360_Average_coverage:_8,792.80	TGGTGTCTTCATAGCTCCTT	54.937	GACGCTATACCACCAACTGT	55.18	274	(GA)8	1236	1251	(GA)8
616	Two_contig_6306_Average_coverage:_1,501.29	TTGAGAATGTAGGATGGCTC	55.288	CATATACCGCACAACAACAC	54.934	239	(GA)8	1096	1111	(GA)8
665	Two_contig_6781_Average_coverage:_4,190.64	CAAAAGAAAGAAAAGACCGA	54.831	GTCTCTCTCGTTGCCTACTG	55.178	251	(GA)8	312	327	(GA)8
1023	Two_contig_12087_Average_coverage:_220.58	GAAATTAGAAAGGGCGTGTA	54.672	CCTCTCCATGTCTTCACAGT	55.084	215	(GA)8	58	73	(GA)8
1489	Two_contig_19781_Average_coverage:_929.18	CTCCTTGTTCCGTGTAAGTC	54.854	TTCAAAACAGCTGTGAACTG	54.976	273	(GA)8	320	335	(GA)8
1559	Two_contig_21016_Average_coverage:_324.63	TGAGAGAGAGGAGAACGAAG	54.75	TGATTAACGACACTCCTTCC	55.203	139	(GA)8	106	121	(GA)8
2255	Two_contig_34109_Average_coverage:_9.66	GCTGAAAACACAAGACACAA	54.784	GACGGAGAAGACGAACAGT	55.239	205	(GA)8	173	188	(GA)8
401	Two_contig_4060_Average_coverage:_1,141.85	GAGTACCGAATAGCCACAAG	54.994	GTCTACACGTTGCACATCAC	54.925	165	(GA)7	221	234	(GA)7
677	Two_contig_6935_Average_coverage:_298.21	TATAGGTGCGTGTGGATGTA	55.031	CTCGTATATATCGCCTGCTC	55.206	212	(GA)7	291	304	(GA)7
771	Two_contig_8000_Average_coverage:_5,556.94	TTGCAGACAATGACAATGAT	54.919	CTTTGCCTTTCTTTCTGCT	54.983	252	(GA)7	332	345	(GA)7
1047	Two_contig_12369_Average_coverage:_2,119.06	GTGCGTGGATAAGGATACAT	55.027	AAAGTCTCGAAATTCGTCG	55.527	280	(GA)7	169	182	(GA)7
1102	Two_contig_13079_Average_coverage:_162.26	GATTGTCGGAAAGATTAACG	54.896	TGAGCGTATGGTCTCCTCT	55.837	134	(GA)7	202	215	(GA)7
1291	Two_contig_15794_Average_coverage:_478.90	GAAAGCTAAGGAAGGTGAGG	55.773	AGATGTGGCTGTTCTGAGTT	54.814	251	(GA)7	176	189	(GA)7
1909	Two_contig_26483_Average_coverage:_159.68	CATAGTATGGGCAGTTTGGT	55.123	TTTCTTCTCTCCCCTTTCTT	54.822	221	(GA)7	260	273	(GA)7
2164	Two_contig_31499_Average_coverage:_11.83	TAGAATGGAATGGAATGGAG	55.062	AATCTCCCCGCATCTACT	54.582	116	(GA)7	197	210	(GA)7
1585	Two_contig_21629_Average_coverage:_497.02	TAAATATCCGCGTAAATCGT	55.079	ATAAGTACCATCCCATCCCT	54.887	114	(GA)6-(GGGAT)4	321	362	(GA)6-(GGGAT)4
829	Two_contig_8719_Average_coverage:_452.43	CCGTTGGACTGTGTCG	54.924	CCTTCAAGGTGTTCAAGTTC	54.817	247	(GA)6-(CGG)6	1683	1772	(GA)6-(CGG)6
85	Two_contig_351_Average_coverage:_2,558.58	GACTATCCTTCGGACACTGA	55.189	TGCCTTGTTACCCATTACTT	54.854	106	(GA)6	45	56	(GA)6
170	Two_contig_1292_Average_coverage:_5,781.29	ATGGCAGTTGACATACACAA	54.871	TGGTAAGTAATTTCGTTGGC	55.421	273	(GA)6	142	153	(GA)6
235	Two_contig_1955_Average_coverage:_2,281.41	AGCATGGCAAATACACTTTT	55.002	ACGGTATCCGTTGTACATTC	54.946	189	(GA)6	4199	4210	(GA)6
258	Two_contig_2252_Average_coverage:_14,272.76	GGGGGAGAGAGAGATAGAGA	54.986	TATAGCTGGATGGTCGTTTT	54.932	233	(GA)6	387	398	(GA)6
261	Two_contig_2335_Average_coverage:_2,586.11	GAAGAAACGTAAGGGCACTA	54.727	GTGGGCTAAAATCTGCTAAA	54.83	181	(GA)6	1706	1717	(GA)6
297	Two_contig_2746_Average_coverage:_1,636.31	AGGTGGAGGAGGAGGAG	54.831	CTTCCCGTCTTTCTCTCAG	55.053	247	(GA)6	2735	2746	(GA)6
306	Two_contig_2847_Average_coverage:_4,157.19	CAGGACAGAGAGAAAGGTGT	54.332	CCCGTGATGACTACTACCAT	54.937	270	(GA)6	105	116	(GA)6
353	Two_contig_3473_Average_coverage:_6,171.26	AAGTACATGTCCATTCCGAG	55.07	AAAAACATGCACCACCC	54.986	165	(GA)6	2206	2217	(GA)6
385	Two_contig_3933_Average_coverage:_1,002.96	CCGATTCGGTCATAAATAAA	55.285	AACTACATCTCCCTCTCCCT	54.355	258	(GA)6	956	967	(GA)6
430	Two_contig_4202_Average_coverage:_180.84	GTTGAGCTGGGAATAGGAC	54.648	TCCTTCAATTCTCCATTCAG	55.264	214	(GA)6	266	277	(GA)6
626	Two_contig_6422_Average_coverage:_818.63	GCTGGACATGTCTGTGGTAT	55.886	CTGCTTGTCGTGGGTATATT	55.287	228	(GA)6	488	499	(GA)6
722	Two_contig_7560_Average_coverage:_1,385.36	CGAGACAGAGGGTGTTAGAG	55.017	TTTCAATCCTTTATCGCTGT	55.058	128	(GA)6	496	507	(GA)6
820	Two_contig_8638_Average_coverage:_1,378.94	GAGTGACATCTGGAGCAAAG	55.896	ATCCCCTCTGACATCTCTCT	55.177	133	(GA)6	2138	2149	(GA)6
848	Two_contig_8936_Average_coverage:_529.68	CTGGAGTGCATCTGTGAGTA	54.714	CCTCTCTCAGTCCTCTCTCC	55.579	166	(GA)6	350	361	(GA)6
854	Two_contig_9025_Average_coverage:_1,396.32	GAGGATAGGGCTAGGAAAAA	55.23	TGCTTTGGGACTTTGTAGAT	54.959	203	(GA)6	494	505	(GA)6
968	Two_contig_11230_Average_coverage:_89.08	GATACTCAGACCTGGTGACG	55.582	CCTCCTGGTATCCAGCTT	55.114	140	(GA)6	120	131	(GA)6
1281	Two_contig_15670_Average_coverage:_27.18	GTCGTGAGAAGAGGATTGAG	54.875	GCTCTGTGACCTAAGCTGTC	55.165	168	(GA)6	78	89	(GA)6
1446	Two_contig_18790_Average_coverage:_388.69	GGTACAGAGGTATCGCGTAG	55.03	TCCTTCTTCTCTTTGTTTGC	54.792	136	(GA)6	125	136	(GA)6
1622	Two_contig_22070_Average_coverage:_149.66	GGAATAGACACGTCTTCGAG	54.937	TATTCGCACGTTTCTCTCTT	55.287	129	(GA)6	123	134	(GA)6
1849	Two_contig_25278_Average_coverage:_395.91	TTTTGTTCGAAGCTCTTCTC	54.959	GTGAAGTCGACTGCGTG	54.261	234	(GA)6	215	226	(GA)6
2228	Two_contig_33152_Average_coverage:_17.34	ACTTCAAAAATCTATCGCCA	55.058	TGACTCTCTCGTATCTCGGT	54.913	194	(GA)6	157	168	(GA)6
1459	Two_contig_19101_Average_coverage:_385.28	GGAATAGACACGTCTTCGAG	54.937	TGGTATTCGCATTTTTCTCT	55.058	134	(GA)10	123	142	(GA)10
1992	Two_contig_28201_Average_coverage:_233.60	GTTGATGATGTCGAGTGGA	55.156	CGCAGATAAGGGTGTAAAAT	54.548	148	(G)12	76	87	(G)12
1130	Two_contig_13472_Average_coverage:_123.26	GCGTCGCTTTCTTTCATTAT	57.162	CAACAGTCCCTCTTCCACTA	55.289	106	(CTTTT)5	226	250	(CTTTT)5
302	Two_contig_2792_Average_coverage:_1,115.11	TTATCTCCTTTCTCTTCCCC	55.025	GACGATGAACCTCAAGTCC	55.433	230	(CTTGTC)4	3356	3379	(CTTGTC)4
692	Two_contig_7158_Average_coverage:_172.53	TACTTACTTGGTCGGTCTCG	55.5	TTCGAGGGACTGTCTGAGT	55.712	122	(CTTCGG)4	600	623	(CTTCGG)4
623	Two_contig_6388_Average_coverage:_1,176.94	GCCTCTCATCCTCTACTTCC	55.526	GATCTATTTTTCGAGCGATG	55.137	257	(CTTCCT)4	1746	1769	(CTTCCT)4
948	Two_contig_10902_Average_coverage:_964.42	CTTCTGATGTGTCTTGAGCA	54.859	AAGACCTTGTCGTGAATGAG	55.276	213	(CTT)7	578	598	(CTT)7
1821	Two_contig_24734_Average_coverage:_239.59	TCTAGTTCCGACTCTTCGTC	54.63	CAAACTACGCGTCTCTTTTC	55.367	202	(CTT)6	150	167	(CTT)6
357	Two_contig_3524_Average_coverage:_2,299.05	CATGCTCTTCCTTGACTTTC	55.07	CTTACTCACGAAAACGATCC	54.959	226	(CTT)5	2980	2994	(CTT)5
547	Two_contig_5393_Average_coverage:_3,479.98	TTCTTTTTCTTTTTCTTCGG	54.127	CTCTCTACTGAGAACCGTGG	55.017	278	(CTT)5	128	142	(CTT)5
760	Two_contig_7895_Average_coverage:_537.16	TCTTGATCTTTTCTGCACCT	55.07	CTCTCAAGCTTTTGGGATAA	54.783	250	(CTT)5	969	983	(CTT)5
1158	Two_contig_13836_Average_coverage:_612.73	AGACGTCGATGGACCAG	55.152	TAGCCGAAAGATACATGTCC	55.334	104	(CTT)5	45	59	(CTT)5
1245	Two_contig_15215_Average_coverage:_293.88	CTGCGAAGACTTGATAGCTT	55.03	GTCCACAACGAATTTTCAAT	55.04	268	(CTT)5	1164	1178	(CTT)5
2029	Two_contig_28736_Average_coverage:_556.47	CTCTTGAGCGCCTTGTC	55.4	CGCCACCTCCTCTTCT	54.402	132	(CTT)5	107	121	(CTT)5
2269	Two_contig_34457_Average_coverage:_83.40	GGGCGCCTGGAGATG	59.786	CTGCACATACAGAACCAAAA	54.774	193	(CTGTT)4	23	42	(CTGTT)4
1322	Two_contig_16246_Average_coverage:_138.13	CTCTTCTGTGCTGTGCTGT	54.942	GCGTCGATGACACAGG	55.01	115	(CTGTG)5	1160	1184	(CTGTG)5
1414	Two_contig_18339_Average_coverage:_1,380.16	ACGTCGTACGGGATGTC	55.005	CTCGGACCCCGTCTC	55.532	153	(CTGTCC)4	154	177	(CTGTCC)4
1782	Two_contig_24114_Average_coverage:_70.42	CAGCGCAGACTTTTATTTTT	55.065	TTTTGTGAGGACCAATCG	55.356	183	(CTGT)7	172	199	(CTGT)7
1406	Two_contig_18268_Average_coverage:_667.07	CTTGTGGTTGGAATTCTGAT	55.033	CTCCTACTTCCACCGCTC	55.824	258	(CTGGTA)4	2101	2124	(CTGGTA)4
1956	Two_contig_27473_Average_coverage:_126.62	GCTTCGCCTTGACCTC	55.086	AAAAAGACGCGAAAGAGAC	54.804	130	(CTGGCT)4	73	96	(CTGGCT)4
356	Two_contig_3488_Average_coverage:_1,806.77	AATTTGCACAGCCTGTATCT	54.982	GACTCGATCACGATCATTTT	55.105	153	(CTGCTC)5	603	632	(CTGCTC)5
7	SP13-contig_2247m20366	CACGACCTCATATATGCTCC	55.625	AAGTAGATAGGTGGGTGGGT	55.032	145	(CTGCT)5	51	75	(CTGCT)5
1098	Two_contig_13062_Average_coverage:_36.90	AAACAGATGTGTCATCCTGG	55.86	GGCCATCGTGGAGAAT	54.944	100	(CTGCT)4	260	279	(CTGCT)4
1580	Two_contig_21547_Average_coverage:_167.42	TCCCTACTTATCGCATCATT	54.848	ACTCGACGACGACGC	54.643	127	(CTGCGT)5	247	276	(CTGCGT)5
607	Two_contig_6109_Average_coverage:_148.73	ACTTGCTGCTGTGCTTATCT	55.383	GAGAACAGGGAAGCATGTC	55.612	227	(CTGC)6	209	232	(CTGC)6
766	Two_contig_7950_Average_coverage:_388.65	CGTTACATACTTCCTACCCCT	55.003	GCTTTCAGAACTGAACGAAC	55.143	272	(CTGC)5	123	142	(CTGC)5
2012	Two_contig_28584_Average_coverage:_122.59	CAATTCTCAAGGTCTATGGG	54.719	GTTCGTCTTTTCGGACTG	54.097	273	(CTGC)5	986	1005	(CTGC)5
1339	Two_contig_16523_Average_coverage:_332.07	AATCGACGACCCAGAAAG	56.1	GACGAGTTTTCGGTGTTTT	55.264	168	(CTG)9	120	146	(CTG)9
1007	Two_contig_11923_Average_coverage:_563.86	CACTTGTTGAACTCGAGCA	55.91	CAGCAGCAACAACAACAA	55.143	266	(CTG)8	554	577	(CTG)8
2175	Two_contig_31839_Average_coverage:_209.19	CTGCTGATGCGCCTACT	55.958	AGGTTACTTGGCTGTGAGTG	55.398	274	(CTG)8	39	62	(CTG)8
1342	Two_contig_16720_Average_coverage:_269.39	CTCTCCGCCCTCTGTC	54.879	GTCCCAGACCCAGTCCT	55.543	219	(CTG)7-(CGC)5	215	319	(CTG)7-(CGC)5
186	Two_contig_1396_Average_coverage:_308.62	CGCTGCCGTTATTCAA	55.077	ACAACAACACCCACAACAC	54.901	179	(CTG)7	1203	1223	(CTG)7
541	Two_contig_5329_Average_coverage:_803.10	GTGGGGTCTGTACCTGAGA	55.855	CTCTATACACCAACGCATCA	54.722	201	(CTG)7	858	878	(CTG)7
582	Two_contig_5822_Average_coverage:_2,123.20	AAATCAGGCGACAGCAG	55.735	GTCCGTGTCCGTCTTTG	55.751	123	(CTG)7	97	117	(CTG)7
682	Two_contig_6970_Average_coverage:_1,089.08	GATCTCGTTCTCCTTCAGAC	53.846	GCTCGTCATCTTCTTCCTC	54.935	235	(CTG)7	1072	1092	(CTG)7
1499	Two_contig_19994_Average_coverage:_175.67	GGTGTAATGAGCTGGTTGAT	55.057	AATTGAAGGCGGATAAGAA	54.964	278	(CTG)7	1390	1410	(CTG)7
1179	Two_contig_14184_Average_coverage:_515.38	GAGAATAGGAGGCTTGGG	54.734	GTCCTATACGTCAGGCACC	55.513	176	(CTG)6-(TGC)5	111	150	(CTG)6-(TGC)5
976	Two_contig_11342_Average_coverage:_649.56	CATGATGTGCTTGGGAAT	55.105	CATCAACAACAGCAGCAG	54.544	100	(CTG)6-(CTG)6-(CTG)5	100	192	(CTG)6-(CTG)6-(CTG)5
348	Two_contig_3426_Average_coverage:_1,314.80	AACATGAACATCATGACCAA	54.554	CAACAGCAGCAGCAGAG	54.895	231	(CTG)6	472	489	(CTG)6
564	Two_contig_5528_Average_coverage:_1,998.84	AGGATTGTGTGATATCGGC	55.874	GTCATACCGACGAGGATAAG	54.742	224	(CTG)6	447	464	(CTG)6
681	Two_contig_6949_Average_coverage:_405.72	GTTGAATTTTTGCTGGATGT	55.205	AAAGCTGTCTTTGAGCAGTT	54.475	274	(CTG)6	764	781	(CTG)6
878	Two_contig_9494_Average_coverage:_255.09	GAACGAGAGCGAGTTGTC	54.217	CCTAGCATCTCCTTCCTGA	55.451	156	(CTG)6	262	279	(CTG)6
1001	Two_contig_11774_Average_coverage:_3,123.57	CGATGAAATACGACGAAATC	55.752	ACACGTTTGGTTATAATCGG	55.139	226	(CTG)6	360	377	(CTG)6
1290	Two_contig_15774_Average_coverage:_412.21	CATACACAGACTGCATCGAC	55.029	ATGTCGCAGATCATCCAG	55.279	229	(CTG)6	190	207	(CTG)6
1539	Two_contig_20675_Average_coverage:_385.21	CATCTGAGCCTGAACCAG	55.047	CAACAGCTGCAACAGAATC	55.343	273	(CTG)5-(TGC)5	232	313	(CTG)5-(TGC)5
975	Two_contig_11341_Average_coverage:_832.72	ATGCTGATGCAGATGTTGT	54.906	GACGGCCATCCCAGT	55.884	177	(CTG)5-(CTG)5-(CTG)6	100	189	(CTG)5-(CTG)5-(CTG)6
18	SP96-contig_1573m12358	GTGGAGAGCACAGATAGGC	55.827	GTGTCGATATCGGGAGG	54.507	266	(CTG)5	580	594	(CTG)5
61	Two_contig_145_Average_coverage:_3,735.57	TAAAAGAAAACGAAACAGCC	54.877	GAGGAGGGTTTTCAGCTC	54.743	229	(CTG)5	413	427	(CTG)5
142	Two_contig_1015_Average_coverage:_1,921.04	ATCGGAGCGTAAGTTACAGA	55.159	CCACAGGAAGATTTTTGAAG	54.936	276	(CTG)5	1792	1806	(CTG)5
152	Two_contig_1054_Average_coverage:_3,151.15	TCGAGCAAAGTTCCATAGAT	55.04	TAACGAATCTGTAGCCCATC	55.334	158	(CTG)5	292	306	(CTG)5
178	Two_contig_1337_Average_coverage:_352.62	CACCTGCGGATAAAAATTC	55.74	CGATTGTGTTTGGGCTC	55.844	179	(CTG)5	4059	4073	(CTG)5
253	Two_contig_2182_Average_coverage:_16,175.50	TCATATCTTGTAAAGCCCGT	54.932	GCGTATACCAAGCGCTATAA	55.869	218	(CTG)5	513	527	(CTG)5
403	Two_contig_4060_Average_coverage:_1,141.85	CCAATACTGGATCTCCTGC	55.576	GGTACGAAGGGTAAGGAAC	53.686	222	(CTG)5	1947	1961	(CTG)5
446	Two_contig_4389_Average_coverage:_738.26	GTGAGTGGAAACTGGAGAGA	55.226	TTCGAGGAGATGAAGAAGAG	54.689	168	(CTG)5	270	284	(CTG)5
583	Two_contig_5842_Average_coverage:_621.20	AAATCAGGCGACAGCAG	55.735	GTCCGTGTCCGTCTTTG	55.751	117	(CTG)5	97	111	(CTG)5
633	Two_contig_6516_Average_coverage:_1,299.18	AAGACGGCACTTTGAAGAT	54.911	AGGAGGAGATCCCTGATGT	55.923	183	(CTG)5	1178	1192	(CTG)5
660	Two_contig_6739_Average_coverage:_1,972.02	CAGCCTGCATCATCATC	53.977	GAGGAGGAGAAGTTCGACAT	55.871	172	(CTG)5	354	368	(CTG)5
763	Two_contig_7942_Average_coverage:_495.60	CCAATCTTGACGTATCGC	55.021	GAGAGTCGGTTGGAGGTC	55.412	118	(CTG)5	1807	1821	(CTG)5
859	Two_contig_9123_Average_coverage:_160.84	GACGGCCCAAACAGAT	55.044	CTGTCGCTCATCGACTTT	54.762	119	(CTG)5	123	137	(CTG)5
873	Two_contig_9343_Average_coverage:_994.06	ACGATAATGACGACGAAGAC	55.228	GGAGAAGAAGCTGTACGATG	55.107	251	(CTG)5	1035	1049	(CTG)5
989	Two_contig_11539_Average_coverage:_543.28	GAGGAACCGTACACCGA	55.17	GAGCTGCAGTACCTCCAA	54.762	239	(CTG)5	289	303	(CTG)5
1211	Two_contig_14576_Average_coverage:_444.98	CATCTGAGCCTGAACCAG	55.047	ACAACAGCTGCAACAGAAT	54.235	271	(CTG)5	232	246	(CTG)5
1335	Two_contig_16499_Average_coverage:_182.46	AATATCTTCCCGAGCCC	54.929	CGAACCACCACCTGC	54.782	196	(CTG)5	415	429	(CTG)5
1386	Two_contig_17993_Average_coverage:_363.82	CGAGTTTGAGTTTGCCTG	55.342	TCAACCTCTCCTCCAAATC	55.05	215	(CTG)5	251	265	(CTG)5
1607	Two_contig_21931_Average_coverage:_532.35	CGAAGATGTTCGCGG	55.338	GTCTTTCCAGAGCAGCAAC	56.047	164	(CTG)5	70	84	(CTG)5
1771	Two_contig_23950_Average_coverage:_169.24	AAGGGCTGCTGGATGT	54.738	TTCTGCAGCACATACCCT	55.094	264	(CTG)5	344	358	(CTG)5
1950	Two_contig_27307_Average_coverage:_764.46	CGCAACCCACTCTTACTG	55.2	GGTAGGCGGAGGTGTG	55.685	261	(CTG)5	1326	1340	(CTG)5
2022	Two_contig_28622_Average_coverage:_332.68	CGAAGCCTGTTGTATCTGTA	54.007	ACATCTCGGATATCTTGGAC	53.984	113	(CTG)5	83	97	(CTG)5
2065	Two_contig_29623_Average_coverage:_75.79	CTCCTTCTCGTCTTCCCTT	56.034	CGAGAACAAGAGCAAGAAAC	55.323	279	(CTG)5	132	146	(CTG)5
2222	Two_contig_32853_Average_coverage:_295.94	GACGGGTCGAGAGGC	55.723	GCTCGTCATTTTCTTCCTC	54.958	150	(CTG)5	69	83	(CTG)5
984	Two_contig_11491_Average_coverage:_982.18	GTGGTACTGCTGCTGGTC	54.966	ATACATTCCATCATTCCGTC	54.735	150	(CTG)10	231	260	(CTG)10
1034	Two_contig_12224_Average_coverage:_654.40	GTTGAGGTATTGCTGGTACA	53.636	CAGTACAGCATACAGAGCGA	55.139	246	(CTG)10	915	944	(CTG)10
1387	Two_contig_18028_Average_coverage:_882.03	GTAAGCTTAGCGCATGTTTT	55.087	ACGGTCAACAGAACCTCAC	55.93	165	(CTG)10	93	122	(CTG)10
1093	Two_contig_12933_Average_coverage:_1,416.67	AAAAGTCGAGATGGAGCATA	55.04	CTTGTACACGAGCGTATTGA	54.984	151	(CTCTGC)4	217	240	(CTCTGC)4
834	Two_contig_8795_Average_coverage:_779.41	CTTTCTTTTCACTGTGCTCC	55.156	GCTGTAACTGAGGTGGAGAG	55.003	271	(CTCGT)5	427	451	(CTCGT)5
983	Two_contig_11472_Average_coverage:_570.09	CTCCTTTGACTCTCTCCTCC	55.58	CAGGATCCGTGCGAG	55.116	202	(CTCGCC)4	516	539	(CTCGCC)4
1982	Two_contig_27945_Average_coverage:_254.16	CTAAATGCTGCCTACGTACC	55.207	AGACAGATTCTGATGGAACC	53.987	108	(CTCGA)4	169	188	(CTCGA)4
2032	Two_contig_28787_Average_coverage:_109.35	CGTACCGTGTAGAATGGAAT	55.123	ACCTCCAAAACCAGAACAC	54.901	126	(CTCGA)4	169	188	(CTCGA)4
1157	Two_contig_13782_Average_coverage:_226.52	ATCCTGTTCAGCCAGTCC	55.927	GTGAGCATGAGATTTCGG	54.959	259	(CTCCTT)4	338	361	(CTCCTT)4
1184	Two_contig_14228_Average_coverage:_64.63	CACTGACGCCAAGACTTC	55.13	GGGAATGAGAATGAGCAAG	55.712	116	(CTCCT)4	79	98	(CTCCT)4
1653	Two_contig_22417_Average_coverage:_44.90	TCGGCGCTTTCTTACC	55.812	GGGCTGAAGAGTAGGAGC	54.961	160	(CTCCCT)5	73	102	(CTCCCT)5
784	Two_contig_8081_Average_coverage:_223.77	CAGTTCATGTGGGGTAAAGT	54.987	CTTGACGTCTGATTTTGCTT	55.619	176	(CTCA)6	318	341	(CTCA)6
625	Two_contig_6413_Average_coverage:_339.80	TTCTCCTCGTCCTGATAAGA	54.996	ACCAGCAGAGAAGGACTACA	55.003	240	(CTC)9	4606	4632	(CTC)9
1205	Two_contig_14506_Average_coverage:_143.70	GAGTGTGACTGTGTGACGAG	54.946	ACACTGTTGCGCGGT	55.132	129	(CTC)9	286	312	(CTC)9
1587	Two_contig_21638_Average_coverage:_229.21	TTCTGGACTGCCTCCAC	55.308	GCGAAGGAGATCCATTTT	55.166	159	(CTC)7	46	66	(CTC)7
1832	Two_contig_24946_Average_coverage:_177.27	GCATGTAGCAGAGAAGGATAC	54.216	ACACGTCTGTGGCATATGTA	54.91	102	(CTC)7	87	107	(CTC)7
273	Two_contig_2420_Average_coverage:_5,225.18	AAATCCCCGTCCTATTCTAC	54.787	GCGCAGATCATCAAACTAAT	55.486	244	(CTC)6	2916	2933	(CTC)6
1923	Two_contig_26815_Average_coverage:_225.76	ATATCCACGTCCACATCTTC	54.796	ATCGACTTCGATCTGGG	54.161	239	(CTC)6	231	248	(CTC)6
150	Two_contig_1050_Average_coverage:_964.10	CAATCACGGTTTTGAAGTG	55.012	AAGGTTTGATATTCTGCCAA	54.896	222	(CTC)5-(TCG)5	1488	1557	(CTC)5-(TCG)5
169	Two_contig_1278_Average_coverage:_11,857.99	CGCTACACGGTGATATACAA	54.788	ACTCGCAAAAACATATCGAC	55.403	268	(CTC)5	159	173	(CTC)5
201	Two_contig_1549_Average_coverage:_9,597.29	ACCACACACACACACACACT	55.421	AGATTTGAGTTAGAAGGGGG	54.982	268	(CTC)5	1072	1086	(CTC)5
405	Two_contig_4070_Average_coverage:_190.53	CTGGGTGCACTGATGAAC	55.766	GAGGGAGAGAAGAAGGTGTG	56.407	132	(CTC)5	2367	2381	(CTC)5
490	Two_contig_4703_Average_coverage:_1,615.14	CATCTGTTTGTAGATGCGAA	54.858	CTCAGAGGAAGGACAATACG	54.95	241	(CTC)5	2832	2846	(CTC)5
1323	Two_contig_16302_Average_coverage:_472.57	CACTCAATCATGCATCCC	55.58	GACTTTATGATGTGGGTCGT	54.886	182	(CTC)5	109	123	(CTC)5
1488	Two_contig_19762_Average_coverage:_786.89	AGGCTATCTGGATCTGGG	55.023	ACTCTTAATGTCACCATCGG	55.07	253	(CTC)5	111	125	(CTC)5
2117	Two_contig_30521_Average_coverage:_34.59	GCGTTAGTCAGTTGAACCAG	56	GTCGTGAGAAGAGGATTGAG	54.875	146	(CTC)5	150	164	(CTC)5
2239	Two_contig_33437_Average_coverage:_35.95	TCGTCTTCTTGAATACCGAT	54.873	TCTGCCAGAGTACTGACCTT	55.003	222	(CTC)5	104	118	(CTC)5
2282	Two_contig_34795_Average_coverage:_25.39	CCTAACCTTCCACAGACAAG	54.868	AATGAATGAATGAGACCAGC	55.105	204	(CT)9	133	150	(CT)9
200	Two_contig_1549_Average_coverage:_9,597.29	TCCTTATCCTACCACACACAC	54.999	AGATTTGAGTTAGAAGGGGG	54.982	278	(CT)8	1052	1067	(CT)8
442	Two_contig_4335_Average_coverage:_1,180.74	AAGATGAGATCTTCGCTGAC	54.523	GACCTGCGAAAACATACTTC	54.946	264	(CT)8	402	417	(CT)8
1874	Two_contig_25779_Average_coverage:_42.16	GGCTCTGGAAAAATCCTC	54.681	CCAGGGGTCAGAGAGC	54.675	108	(CT)8	96	111	(CT)8
339	Two_contig_3280_Average_coverage:_7,040.41	ACACACAACCTCCACTCTTC	54.982	GTGGACGACGTCACAGAC	55.656	164	(CT)7	939	952	(CT)7
1990	Two_contig_28131_Average_coverage:_105.53	GGACCCTGTGTATTAATTGC	54.592	AGATCAGACGGGACAGTTTA	54.765	178	(CT)7	98	111	(CT)7
168	Two_contig_1183_Average_coverage:_2,881.58	GACTCGACAGAGTCATCCAT	54.978	GAAGTCGTTCTCGTGATAGG	54.937	181	(CT)6	726	737	(CT)6
455	Two_contig_4444_Average_coverage:_547.92	GGCCACTATAAAACACACATC	54.689	GGAGGAGGTGTACTCTGTCA	55.084	122	(CT)6	174	185	(CT)6
461	Two_contig_4498_Average_coverage:_713.04	TCCTTGTTGAAAAAGACCTG	55.43	CGTTCATTAGGTGATTGTCC	55.504	207	(CT)6	865	876	(CT)6
825	Two_contig_8688_Average_coverage:_396.67	TTTTGTTTGTGTTGTTTTGC	54.838	AAAGAGATAGAATGGGGGAG	54.9	218	(CT)6	56	67	(CT)6
1310	Two_contig_16095_Average_coverage:_530.93	ATCGTCATCAAACACTCTCC	55	CACTCCTCGAGAGCACAG	55.321	132	(CT)6	1227	1238	(CT)6
1410	Two_contig_18311_Average_coverage:_152.46	GTCCACCCTGTTTCTGTGT	55.75	TAGATGCTGGGATAGGTCAG	55.336	246	(CT)6	123	134	(CT)6
1465	Two_contig_19327_Average_coverage:_26.18	ATGAAGCTGTTGCAGGG	55.549	TAGCGCTTGTTCAGGATCT	56.166	132	(CT)6	32	43	(CT)6
1711	Two_contig_23082_Average_coverage:_223.99	GTCTCGTCGTGGTTGTTAGT	55.215	TCAATGAGAGTGGTGACAAA	54.963	253	(CT)6	267	278	(CT)6
1861	Two_contig_25585_Average_coverage:_103.42	GTAGAAAGGGTCGTCGTCTT	55.972	TTGACTGCCTACCCACC	55.17	272	(CT)6	642	653	(CT)6
1889	Two_contig_26093_Average_coverage:_63.63	GAGTCAAGTGCGTTCCTATC	54.923	GGCGTTAAATTTGGATATTG	54.894	191	(CT)6	66	77	(CT)6
2055	Two_contig_29407_Average_coverage:_57.19	TCTTGCTGCTTTCTTATGTG	54.315	CGACACGGATTAGATCATTT	55.169	118	(CT)6	79	90	(CT)6
2078	Two_contig_29821_Average_coverage:_124.78	TAGGTCGCTTCTTCAAGTTC	54.829	ACAAGAAAGGAGAGAAACCC	54.997	262	(CT)6	41	52	(CT)6
1983	Two_contig_27947_Average_coverage:_6.41	GAAATCGTACCTCGTCGG	56.58	ACGAAAGGTGCAATAAAATG	55.421	129	(CT)12	79	102	(CT)12
1046	Two_contig_12362_Average_coverage:_784.32	CCCCTTGTTTTCTCTTTCTT	55.185	GCTCGTAGTGGGTAGAATTG	54.994	121	(CT)10	738	757	(CT)10
1220	Two_contig_14654_Average_coverage:_1,063.77	CCTCTATACGCGTTACTGGT	54.637	TCAGAGGTGGGAACAACTAC	55.103	251	(CT)10	121	140	(CT)10
1664	Two_contig_22570_Average_coverage:_709.13	GGGTTCGCGTTCGTG	58.051	GGATGACGGAGTTCTACGA	56.114	148	(CGTTGC)4-(GCG)5	64	117	(CGTTGC)4-(GCG)5
695	Two_contig_7190_Average_coverage:_144.48	GAGGGTCGACTTTCTGTATG	54.765	GCCCTTTGTATCGTAATTTG	54.952	255	(CGTT)5	592	611	(CGTT)5
1593	Two_contig_21785_Average_coverage:_126.25	CCCTTCTCTGTCCCTTTTAT	54.982	GCTGCCCACACATAACAC	55.788	212	(CGTT)5	119	138	(CGTT)5
1379	Two_contig_17832_Average_coverage:_315.11	CCCATCTCCTCCAAATATAAC	55.208	CTGCTGCCTCTGCTTATTAT	55.002	160	(CGTGTA)4	119	142	(CGTGTA)4
1702	Two_contig_22976_Average_coverage:_38.75	GGAAGAGAGGAAGAGAGGAA	55.204	GCACTCCCCAGACCAG	55.645	216	(CGTGT)6	246	275	(CGTGT)6
1676	Two_contig_22745_Average_coverage:_354.26	GAGAGGAAGAGAAAGGATCG	55.666	CAGCCAGCCATCCAG	55.116	267	(CGTGT)5-(TGGC)6	222	355	(CGTGT)5-(TGGC)6
1200	Two_contig_14453_Average_coverage:_967.56	AGCTTCGTCAGCCTGATA	54.41	AGGACTGAAACAGCTAGCAA	55.359	151	(CGTGT)4	258	277	(CGTGT)4
708	Two_contig_7407_Average_coverage:_737.14	GGTGTTCGTTTCTGTAGCTC	55.011	ACGTCCGAGATCTTACAGTG	55.313	156	(CGTGGG)4	703	726	(CGTGGG)4
419	Two_contig_4134_Average_coverage:_206.43	CTAGCTAGCTGACGTCGTGT	55.937	TCTCGCTCTCGCGACT	56.63	213	(CGTGG)5	704	728	(CGTGG)5
196	Two_contig_1522_Average_coverage:_1,013.77	AATTATACACGATTGGGACG	55.058	CGATGATATCTCCCTTTTTG	54.825	240	(CGTGA)4	620	639	(CGTGA)4
2004	Two_contig_28410_Average_coverage:_40.64	ACGTAGCTACATCATCCGAC	55.264	GGAGGTACTAGGAGAAGGGA	54.961	143	(CGTG)6	154	177	(CGTG)6
789	Two_contig_8188_Average_coverage:_686.46	GTCTCCGTCTCCGTCC	54.451	CTGTTACTGAAGGGGTCAAG	54.868	185	(CGTCCT)5	25	54	(CGTCCT)5
15	SP13-contig_9627m66242	AGACATCAAAACGGACGA	54.868	TGTTTGCTCTGTGCGTC	54.993	201	(CGTCCA)5	470	499	(CGTCCA)5
251	Two_contig_2145_Average_coverage:_647.29	AAAAACGTGGTATGTGAACC	54.994	ACTGTCTTATTGGCCTACGA	54.994	278	(CGTAT)4	829	848	(CGTAT)4
721	Two_contig_7560_Average_coverage:_1,385.36	CTCTCTTGCCGTTCTCAC	54.235	CGAAATTTCTTTCGGTTTTA	54.832	278	(CGTA)5	121	140	(CGTA)5
433	Two_contig_4260_Average_coverage:_530.17	GTGATGCGAGGTGATCTG	55.867	CTGGACAGCACCGCT	54.662	254	(CGT)9	950	976	(CGT)9
2061	Two_contig_29514_Average_coverage:_117.15	GTAGAGTGTACATCGGGCTC	54.789	CTAGACCAGCAAAATACGCT	54.923	112	(CGT)9	140	166	(CGT)9
2286	Two_contig_34931_Average_coverage:_22.02	TGCTGGTGACGGACTG	55.665	GTGAAGTCGAATTGTCATCC	55.452	169	(CGT)9	52	78	(CGT)9
810	Two_contig_8501_Average_coverage:_1,432.89	CGAGGTCAGCAAGATAAGAG	55.288	TCGTTTCTTTCTTTCCTTCTT	55.089	243	(CGT)8	1408	1431	(CGT)8
1218	Two_contig_14637_Average_coverage:_596.19	TGAATTGTGTCGCAAAGTAG	54.947	CTTCACATTCTCTTTCAGCC	55.07	150	(CGT)8	316	339	(CGT)8
160	Two_contig_1141_Average_coverage:_2,106.85	GCTTCTTCCTCTTCTTCCTC	54.949	TAAACTTGTCAACAAGCACG	55.034	105	(CGT)7	689	709	(CGT)7
278	Two_contig_2501_Average_coverage:_1,038.49	TACAGGGCTGTAATTTCCC	55.158	CTAATCTCTGCTCTTCGTCG	55.454	258	(CGT)7	478	498	(CGT)7
578	Two_contig_5742_Average_coverage:_621.77	CAGGTGCTCGTCTAGGAAC	55.919	ACGACGAGTACGACTACGAG	55.604	197	(CGT)7	590	610	(CGT)7
1195	Two_contig_14366_Average_coverage:_982.44	TGCTGAGGAGCGGTG	55.971	ACAGTCCAGGTTCTCGAAG	55.252	206	(CGT)7	80	100	(CGT)7
1725	Two_contig_23300_Average_coverage:_123.87	GGCATACACACACGACAGT	55.225	ACCTCACTCCATCCATCTC	54.682	218	(CGT)7	457	477	(CGT)7
213	Two_contig_1659_Average_coverage:_1,918.16	GTAAGTAGTCTGGACCGTCG	54.891	GTCAACATGCAAGAGTTGG	54.976	147	(CGT)6	750	767	(CGT)6
265	Two_contig_2354_Average_coverage:_388.96	GTGATGGTGGTCGTAATCAT	55.625	CTATTCGGGCCAGTATGTAG	54.979	244	(CGT)6	949	966	(CGT)6
307	Two_contig_2890_Average_coverage:_2,003.44	GCTACCTCGAGATTCATCAG	55.02	TCATCAAGAGAGAAGAGGGA	54.936	197	(CGT)6	207	224	(CGT)6
449	Two_contig_4409_Average_coverage:_992.23	AGGCTACAACGAGACTGGTA	55.06	CTCGACTGGTTAGAGCAGAG	55.362	279	(CGT)6	558	575	(CGT)6
614	Two_contig_6254_Average_coverage:_506.55	CGTTCTTGACGCTGATCT	54.762	GAGGAAGAAGACGAGGAGAC	55.57	139	(CGT)6	93	110	(CGT)6
716	Two_contig_7462_Average_coverage:_1,339.65	AGAGGGAAAAGGTCTGAGG	55.868	ACCTCATCGATACCTCCC	54.647	243	(CGT)6	1304	1321	(CGT)6
1177	Two_contig_14123_Average_coverage:_127.58	GGTCTTGCGGACCTTAGT	55.189	ATGATCTCAAAGACGACGAC	55.176	101	(CGT)6	313	330	(CGT)6
1565	Two_contig_21159_Average_coverage:_65.49	GCACTGCTGTTGGGTG	55.117	CTCCCCATCCTAACTTCTTC	55.379	142	(CGT)6	151	168	(CGT)6
2046	Two_contig_29178_Average_coverage:_337.82	TCTGGTCAGAGACTGCTTCT	55.123	ATGAATCTGACTTGGACGAC	55	110	(CGT)6	5698	5715	(CGT)6
2079	Two_contig_29829_Average_coverage:_63.90	CTTCAACGCGGCCTG	58.417	CCATCATGGAGAGCCTG	55.772	191	(CGT)5-(TCG)6	24	151	(CGT)5-(TCG)6
289	Two_contig_2653_Average_coverage:_194.38	CGGGATCCACTTCATCATA	56.797	GACTTCATAGATTTGGAGCG	55.04	153	(CGT)5	926	940	(CGT)5
330	Two_contig_3230_Average_coverage:_1,773.66	GAGCACCACTGGCTAGATAC	54.961	GCTGGGTTGAGTTAATGCT	55.384	165	(CGT)5	413	427	(CGT)5
593	Two_contig_5933_Average_coverage:_746.75	GTCCACCAGCAGTCCC	55.428	CAGCATGGAAACGGG	54.931	144	(CGT)5	940	954	(CGT)5
728	Two_contig_7661_Average_coverage:_163.96	GCTGCTGTTGGGTGC	55.191	CTCCCCATCCTAACTTCTTC	55.379	128	(CGT)5	151	165	(CGT)5
1300	Two_contig_15921_Average_coverage:_502.09	CTTTCCTCTTTCCCTTGACT	55.171	CTATCTATATCCCAACCCCC	54.997	280	(CGT)5	381	395	(CGT)5
1302	Two_contig_15961_Average_coverage:_204.89	GACGAGGACGAGGAGG	54.675	AACATCAAGGCCGAGC	55.43	170	(CGT)5	108	122	(CGT)5
1421	Two_contig_18409_Average_coverage:_166.32	TCGATGGTCATGCTCTCT	54.934	CTTTAGCGGCGGCAC	57.412	198	(CGT)5	549	563	(CGT)5
1422	Two_contig_18410_Average_coverage:_128.02	TCGATGGTCATGCTCTCT	54.934	CCTCGACGATGCTGG	55.116	171	(CGT)5	549	563	(CGT)5
1708	Two_contig_23024_Average_coverage:_280.62	ACTTCAGAATAGACCAGGCA	54.937	CCTCCTGTGCTTCATAGAAC	54.937	255	(CGT)5	346	360	(CGT)5
1817	Two_contig_24723_Average_coverage:_45.42	GCAGGTTGGACCACATC	55.45	GATCTCTCCGTCTGCTTTG	55.975	175	(CGT)5	43	57	(CGT)5
1860	Two_contig_25585_Average_coverage:_103.42	GACGAGATATTCCCTGCC	55.466	AAGACGACGACCCTTTCTAC	55.972	113	(CGT)5	403	417	(CGT)5
1893	Two_contig_26290_Average_coverage:_419.56	AGACTGTGCGGGGAAG	55.336	GACAGACCCACACCTCCT	55.65	232	(CGT)5	28	42	(CGT)5
1920	Two_contig_26789_Average_coverage:_138.69	GATGCGTCCACGAGC	55.084	GGTGGCGTTTGCATC	54.899	169	(CGT)5	246	260	(CGT)5
2213	Two_contig_32648_Average_coverage:_24.60	CGTCTATGCGCCTCTG	54.549	CAGCCACCCGTGCTC	58.15	277	(CGT)5	274	288	(CGT)5
2265	Two_contig_34369_Average_coverage:_12.96	GCACGGGGAGTATCTGTC	56.43	AAAGATTCTACAACGGACGA	54.959	104	(CGT)5	68	82	(CGT)5
2271	Two_contig_34488_Average_coverage:_31.14	GATATGAGATGTTGGCGAG	54.003	TGTTGAGAAAAGTGTGGTGA	55.057	171	(CGT)5	83	97	(CGT)5
1581	Two_contig_21559_Average_coverage:_432.26	GTTTGAGACAACCCTTCATC	54.538	ACTATTTTCGCACTCTCCCT	55.639	101	(CGT)11	193	225	(CGT)11
1099	Two_contig_13073_Average_coverage:_2,556.15	CTGGTCAAGTGCGACCT	55.447	ACTGTCGGGAGGAAGTCTA	54.723	167	(CGT)10	500	529	(CGT)10
1068	Two_contig_12677_Average_coverage:_410.32	GCAGATCTCAATTGTCTGGT	55.176	TTGTCTCGATATCCTCGTCT	54.848	135	(CGGTT)5	113	137	(CGGTT)5
2210	Two_contig_32624_Average_coverage:_58.78	CTGGACAGGTGGTAAGTGAT	54.965	CTCTCCGTCGTCCTCTTC	55.793	265	(CGGGGA)4	293	316	(CGGGGA)4
1063	Two_contig_12584_Average_coverage:_524.42	GAGGAGATGATATTTGCAGC	54.941	GCCTGTACAGTTCTCTCGAC	54.99	238	(CGGA)6	190	213	(CGGA)6
328	Two_contig_3218_Average_coverage:_689.67	ACAGCTTGATCGTGTTGTC	54.481	GAACCATCCTGGATTTGAT	54.654	185	(CGG)6	393	410	(CGG)6
906	Two_contig_9862_Average_coverage:_814.36	AGACTGAGGAGACGACACAG	55.344	TCTCCTCGACAGACTGACTC	55.397	240	(CGG)6	825	842	(CGG)6
1005	Two_contig_11888_Average_coverage:_430.88	CTCAAGCTAAACTCGCTCAG	55.698	GTCCATGTCGCTGCC	54.868	240	(CGG)6	334	351	(CGG)6
1070	Two_contig_12692_Average_coverage:_637.31	CTCTCATCGACTGATCGC	55.128	GCTTGACTTTGGACAGGAG	55.883	206	(CGG)6	228	245	(CGG)6
1174	Two_contig_14061_Average_coverage:_1,766.53	GACTCGATCATCTCCTTCTG	54.782	GCGACCCCCAACAAC	56.491	269	(CGG)6	268	285	(CGG)6
1301	Two_contig_15959_Average_coverage:_750.45	AACGAAGAGCTGCTCAATAG	55.03	AGGAGTACTTCCCCAACG	55.027	255	(CGG)6	248	265	(CGG)6
1441	Two_contig_18720_Average_coverage:_160.88	ACACCCTCATCCACGAC	54.734	AGAGCGAGAGCTTGAAGG	55.86	183	(CGG)6	64	81	(CGG)6
1681	Two_contig_22755_Average_coverage:_180.94	GACTCCGTTGCCGTTC	55.827	AACACCATCCACAAAATCAC	55.672	158	(CGG)6	352	369	(CGG)6
1850	Two_contig_25321_Average_coverage:_518.60	CCAAATCCAAGAAACAAGTC	54.756	GTGATGGCTGCGTCTC	53.994	100	(CGG)6	203	220	(CGG)6
481	Two_contig_4644_Average_coverage:_3,206.65	GTGACAGGGGCTGTACG	55.792	GATTCAAAACCAGAACCAGA	55.167	174	(CGG)5-(TCTGGT)4	57	157	(CGG)5-(TCTGGT)4
893	Two_contig_9715_Average_coverage:_586.07	ACGAGTGCTGCGAATG	54.919	CAGAATCAGGCGCATCT	55.645	157	(CGG)5-(CTG)6	2850	2936	(CGG)5-(CTG)6
75	Two_contig_239_Average_coverage:_1,729.67	TAGCTGACTTTCTTTCCAGC	54.994	TCAGAGCCTACGAATGTACC	55.408	206	(CGG)5	693	707	(CGG)5
115	Two_contig_663_Average_coverage:_2,214.79	AATATTCAGAGCATTGCAGC	55.648	ATCTGTGTTCCCAGCCTT	55.458	218	(CGG)5	1374	1388	(CGG)5
331	Two_contig_3258_Average_coverage:_268.38	AGCTATTTTGCTTCGACAAG	55.048	CACAACCCAGAGTCTTCAGT	55.175	174	(CGG)5	998	1012	(CGG)5
440	Two_contig_4296_Average_coverage:_80.23	CTCGTGCTCGTGCTGT	54.998	GCGTTCAAGACGGAGAC	55.005	273	(CGG)5	461	475	(CGG)5
553	Two_contig_5416_Average_coverage:_2,622.01	TACAGAAAACAGCCGAGTTT	55.206	TGTGTCTCTTCGAATTTGAGT	54.999	214	(CGG)5	324	338	(CGG)5
600	Two_contig_6060_Average_coverage:_622.52	TCATATCGAGCAACATCAAA	55.215	CTAGAGTCCCTGTTGACGAG	55.017	273	(CGG)5	546	560	(CGG)5
723	Two_contig_7572_Average_coverage:_722.34	CACATCTCCTTTACGACCTC	54.765	CCGTCAGTGTCAAAGAGAAT	55.276	109	(CGG)5	175	189	(CGG)5
876	Two_contig_9438_Average_coverage:_1,212.08	AGCTGAGGTGTGCAAGG	55.64	AGGATGCCTCCACGAG	55.237	279	(CGG)5	125	139	(CGG)5
1043	Two_contig_12310_Average_coverage:_406.61	GAAGTGAGGAACGGGTAGA	55.177	TGTCGACTACACCAGCAAG	55.766	192	(CGG)5	105	119	(CGG)5
1071	Two_contig_12692_Average_coverage:_637.31	GAAGATCAAGCTCAAGTTCG	55.24	GCACAACGAGCAATACAATA	54.906	209	(CGG)5	533	547	(CGG)5
1137	Two_contig_13543_Average_coverage:_70.27	GTTGAAAAAGTGGGCGT	54.398	GTTGGGATGGGAGTGAAC	56.034	156	(CGG)5	110	124	(CGG)5
1432	Two_contig_18540_Average_coverage:_659.47	GTGTCGGGGTCGTAGAA	55.17	CTCTCCCTCCTCCACATC	55.332	216	(CGG)5	212	226	(CGG)5
1552	Two_contig_20857_Average_coverage:_195.42	GCTCGGCCCTTCGAC	58.857	AGATGATCGTGTTCGACAAT	55.489	173	(CGG)5	39	53	(CGG)5
1582	Two_contig_21569_Average_coverage:_248.93	AGGCATAGGATTGAACACAG	55.24	CTACCCGAACGAGAAGAAG	55.108	178	(CGG)5	363	377	(CGG)5
1654	Two_contig_22417_Average_coverage:_44.90	TCTCCCTCTCCCTCTCC	54.882	TATTACGGGCAGGGGTAT	55.393	194	(CGG)5	215	229	(CGG)5
1705	Two_contig_22992_Average_coverage:_116.58	CGTTGTTGAAAAAGTGGG	55	GGAGTGAACGTTGGTGTC	54.534	151	(CGG)5	113	127	(CGG)5
1913	Two_contig_26565_Average_coverage:_125.23	ATGTTCGAGCCCTTCTTC	55.239	CCTCGAGGGACGTCTG	55.858	112	(CGG)5	118	132	(CGG)5
2232	Two_contig_33230_Average_coverage:_21.01	CTGCTTTGCGAAGTGAAC	55.51	GCGTCCTCGTCCTTG	54.002	261	(CGG)5	309	323	(CGG)5
1312	Two_contig_16158_Average_coverage:_159.95	GTCTGAAATTCTGCGGTG	55.054	CAGGGTACTAGGAAGGAAGC	55.649	168	(CGCT)5	520	539	(CGCT)5
1657	Two_contig_22424_Average_coverage:_301.43	ACGGGAAGAAAAGTCGTC	55.152	AGATCGATGGTCTCTTGGTA	54.674	252	(CGCCCT)4	229	252	(CGCCCT)4
913	Two_contig_10038_Average_coverage:_56.32	CGAGCTCGATCCCAAT	55.348	CTGGTGAGCGATCAGAATAG	56.02	103	(CGCCCA)4	49	72	(CGCCCA)4
923	Two_contig_10319_Average_coverage:_1,271.36	CTTCCCTCGCGTTCTT	54.638	ATACAGAAGCCCTTCGACTT	55.639	195	(CGCCAT)5	37	66	(CGCCAT)5
844	Two_contig_8826_Average_coverage:_836.15	GTCTCGTGATCATCGTCAAT	55.943	ATCTACTGAGCCGTCATCTG	55.401	214	(CGCCAC)5	1067	1096	(CGCCAC)5
1317	Two_contig_16218_Average_coverage:_629.21	AAAAACACGAGCTAAACGAG	54.971	TATTGAGCTTGGGCGTT	55.188	238	(CGCCAA)8	1041	1088	(CGCCAA)8
1955	Two_contig_27462_Average_coverage:_91.19	ATCTGCCGCTTCCTATCT	54.932	AGTCATCAACGCTGTCGTA	55.2	217	(CGCCA)4	70	89	(CGCCA)4
1403	Two_contig_18221_Average_coverage:_515.17	CACTTCAGGTTCGTCGTG	56.055	CTGCGACTGCGGCTG	59.927	278	(CGCAGT)4	776	799	(CGCAGT)4
1439	Two_contig_18685_Average_coverage:_53.65	GCCCATTTCTATCAACATCT	54.206	ATGTGCATGCGGTAGC	54.671	205	(CGCACA)5	570	599	(CGCACA)5
2116	Two_contig_30520_Average_coverage:_12.47	CCCTTTCTACCGTCCGT	55.949	CCTTGGCACAGTCTAGAAAC	55.024	258	(CGCAAT)4	53	76	(CGCAAT)4
1566	Two_contig_21161_Average_coverage:_314.65	GACGGGTCACTTTGTACG	54.818	GATTCGCTGCTCCGTC	56.122	154	(CGCA)7	667	694	(CGCA)7
1490	Two_contig_19785_Average_coverage:_705.03	CAACAATAACCCGTCTGTCT	55.156	ACGGAAGGCAAAAGACTC	55.327	198	(CGCA)6	233	256	(CGCA)6
2031	Two_contig_28782_Average_coverage:_38.96	TGACTCTGCAGGATCACG	56.676	TGACACAGCATTCACAGC	54.804	132	(CGCA)6	67	90	(CGCA)6
1567	Two_contig_21162_Average_coverage:_125.94	GAGGATGACGAGAACGATG	56.593	TTCGCTTCATATCGCCT	55.277	127	(CGCA)5	293	312	(CGCA)5
2243	Two_contig_33529_Average_coverage:_12.08	GCCCTTCTTCCCCTTC	55.396	GTGTACCGCTTGCTGAA	53.952	111	(CGC)8	46	69	(CGC)8
892	Two_contig_9715_Average_coverage:_586.07	AGCGAAAAGTTCACAAACAC	55.524	GGGTTCCAGCAGATGAT	53.944	278	(CGC)7	2669	2689	(CGC)7
1257	Two_contig_15333_Average_coverage:_96.41	ATATTGCCGTTTTGTGTTTT	54.864	TCGGTGGTTTTAGTGTCTTT	54.878	218	(CGC)7	206	226	(CGC)7
1	SP13-contig_1171m11137	AGAAGCAGCTGCCCAC	55.714	CTTTGGTACAGGCACAGG	55.017	236	(CGC)6	721	738	(CGC)6
279	Two_contig_2530_Average_coverage:_198.14	GCATATATCCACCGCTTATC	54.811	GTGTCCGTTCCGTAGAGAC	55.558	178	(CGC)6	422	439	(CGC)6
336	Two_contig_3271_Average_coverage:_345.72	AAGATTTGGAAGCTGATGAA	55.004	GACTCCATGAAGCGGTC	54.708	227	(CGC)6	1462	1479	(CGC)6
959	Two_contig_11067_Average_coverage:_295.40	TCTTGCTCTTCTTCCCCT	54.936	CATAGGGGGTTTGAGGAC	55.214	242	(CGC)6	208	225	(CGC)6
1468	Two_contig_19341_Average_coverage:_463.69	CTCCTCGACGACCTCTG	55.011	AGAAGAAGATCCGGGAGAT	55.264	272	(CGC)6	556	573	(CGC)6
1493	Two_contig_19828_Average_coverage:_168.29	ATCTGTACGTGTCCCCG	55.019	CTTCAGGATGAGCGAGTCT	55.521	127	(CGC)6	52	69	(CGC)6
1640	Two_contig_22228_Average_coverage:_621.97	CTTTTCCTTTGCTTGTTCTG	55.344	GAAAGAGGAACAGCTGAAGA	54.765	199	(CGC)6	166	183	(CGC)6
1935	Two_contig_27043_Average_coverage:_117.93	GGTACGTACGCCTCCTCT	55.227	GATCCTGAAGCTGTACGAAG	55.107	264	(CGC)6	269	286	(CGC)6
38	SP3-Contig70	AACATCGCTACGGATAAGAA	55.092	GGTATGCCTTAGCAGTGAAC	54.982	217	(CGC)5	642	656	(CGC)5
787	Two_contig_8141_Average_coverage:_438.44	CTCTCCACTGCTGCTCC	55.195	TACTACGAATGCACTGATGC	54.882	269	(CGC)5	88	102	(CGC)5
842	Two_contig_8826_Average_coverage:_836.15	AGACTGCTACTGGTACAGCG	55.771	GTCTGCAGTCTGTTTGCAC	55.225	280	(CGC)5	595	609	(CGC)5
967	Two_contig_11215_Average_coverage:_410.11	CTGAACTTGACGTTGCG	54.53	ATGAAGGTCTTCTACACCGA	54.765	170	(CGC)5	153	167	(CGC)5
986	Two_contig_11492_Average_coverage:_1,086.79	TAGCATCAACACCACCACTA	55.063	CTCAGCTTGAGCTTGAGTTT	55.06	201	(CGC)5	3169	3183	(CGC)5
1210	Two_contig_14563_Average_coverage:_515.38	GTGGTTGATGATGATGTGC	55.484	GTCCAGACCAGAGACTGAGA	55.212	238	(CGC)5	171	185	(CGC)5
1279	Two_contig_15660_Average_coverage:_328.68	ATATCCCACACCACGTCTC	55.612	GTCGCAGTCGAACCTGT	55.434	246	(CGC)5	1784	1798	(CGC)5
1324	Two_contig_16322_Average_coverage:_123.09	CGCGCTACCCAGAGA	55.02	GTCGAGCTGGCAAAAAG	55.408	243	(CGC)5	132	146	(CGC)5
1424	Two_contig_18448_Average_coverage:_469.46	ATTGTCCTTCCCCACACT	55.096	GGTGAGGACGGTGGAC	55.222	229	(CGC)5	447	461	(CGC)5
1448	Two_contig_18823_Average_coverage:_456.69	GAACCCAGAGGCGTACTT	55.189	ACTTCGTGTACGACAACCC	55.955	155	(CGC)5	624	638	(CGC)5
1770	Two_contig_23950_Average_coverage:_169.24	TGGGCGTACGTGGAC	55.371	CAACATGCCCTACCACAC	55.614	213	(CGC)5	37	51	(CGC)5
1823	Two_contig_24757_Average_coverage:_115.55	GATGGACGGAGACAAGC	54.708	GGGTACTCCCCGCTC	54.42	144	(CGC)5	188	202	(CGC)5
1840	Two_contig_25077_Average_coverage:_529.61	TATGTATGTACAGGTGCCGA	55.031	ATGGCGATGTGAGCCT	55.775	274	(CGC)5	233	247	(CGC)5
1919	Two_contig_26789_Average_coverage:_138.69	GCCATGATCACGATGC	54.805	GACGACGACGACGGA	55.531	169	(CGC)5	228	242	(CGC)5
1993	Two_contig_28268_Average_coverage:_97.38	AGAGAGATGGCATCATTCAG	55.277	ACATCGAGGCAAGAGACA	55.033	170	(CGC)5	159	173	(CGC)5
2102	Two_contig_30256_Average_coverage:_31.78	CCGCCAACACCAACA	56.559	AGACAGCTGACATAGTGGCT	55.028	124	(CGC)5	40	54	(CGC)5
1911	Two_contig_26502_Average_coverage:_156.46	ACATCTGAAAATCTGATGGC	55.105	GCATTCTCTCTTATTCCGTG	55.04	156	(CGATT)5	105	129	(CGATT)5
80	Two_contig_286_Average_coverage:_6,214.81	AAAAACGTGTCTGCTCTCAC	55.521	GTACGAGCTGAGCAACTGA	55.056	210	(CGATGG)4	1248	1271	(CGATGG)4
6	SP13-contig_2026m18591	TCGCTGACGCCTCTC	54.932	GTAAGTACAGTGTGCGTCCC	55.691	221	(CGAGTC)4	99	122	(CGAGTC)4
1003	Two_contig_11828_Average_coverage:_470.62	CTGACGGCAGTGTGTACTTA	54.877	GCTTCGAGTAGCTTCGAGT	54.986	246	(CGAGT)4	628	647	(CGAGT)4
1670	Two_contig_22672_Average_coverage:_373.10	CGTACGATGCAGAGAAGTG	55.394	GCTCTTTCTCTTTGCTCTCC	56.058	103	(CGAGGA)4	881	904	(CGAGGA)4
2104	Two_contig_30257_Average_coverage:_35.48	CATTCAACTACACACCACGA	55.419	CGCGTCGTTCTCTTTCT	54.936	130	(CGAGGA)4	169	192	(CGAGGA)4
1240	Two_contig_15110_Average_coverage:_172.34	CAGGATACGATACGAAACGA	56.296	GTTTCTTTCGCTCTGTTGTA	53.259	101	(CGAGG)5	506	530	(CGAGG)5
1462	Two_contig_19220_Average_coverage:_150.62	CGCTTTGAGCTGATAAGATT	54.967	TTTGATTCCATTTCTAGGGA	54.79	237	(CGAGG)5	226	250	(CGAGG)5
1055	Two_contig_12514_Average_coverage:_675.92	CAGGCAAGTAGGAGTAGACG	55.24	GTCTTGTTTCGTCTGTTGGT	55.178	242	(CGAGC)4	278	297	(CGAGC)4
1719	Two_contig_23229_Average_coverage:_815.55	GACGAGAGAAAGAAAAGGTG	54.191	TCTGTGTCTCTCCTCTCCC	55.104	155	(CGAGA)4	210	229	(CGAGA)4
1075	Two_contig_12748_Average_coverage:_506.08	GTCCCTCTGTCCGACATT	55.744	GTGGATGTCGTGTTGTAGTG	54.755	169	(CGAG)5	63	82	(CGAG)5
2041	Two_contig_28965_Average_coverage:_46.72	GCATACAATAGTGCATGGAA	54.648	GTTGTATGGTATGTGTGCGT	54.294	144	(CGAG)5	333	352	(CGAG)5
122	Two_contig_742_Average_coverage:_4,687.15	AGTGGAAAACAATAAGGCAA	54.979	TGAAGAAGCGGAAGTAAAAG	55.026	233	(CGACC)4	2432	2451	(CGACC)4
1689	Two_contig_22839_Average_coverage:_460.94	CCCGGAGTATTATCTATCCC	55.153	TCGGTCCATCTAAGCTGTAT	54.909	215	(CGAC)6	396	419	(CGAC)6
2033	Two_contig_28790_Average_coverage:_15.40	CGTCTAGGCTGGGAACA	55.561	GGCTTCACGCTATCTGTCT	55.549	108	(CGAA)6	84	107	(CGAA)6
1316	Two_contig_16218_Average_coverage:_629.21	CCATATCCTAGGAAGCGAG	54.992	CGTTTAGCTCGTGTTTTTCT	54.971	164	(CGAA)5	849	868	(CGAA)5
11	SP13-contig_4645m38057	CGAACAATAACGTCATTCAC	54.086	GAAGGGAGGGGAGTATAAAA	54.921	145	(CGA)9	297	323	(CGA)9
863	Two_contig_9186_Average_coverage:_905.97	CAGAATAAGAAGAGGCGAAA	54.944	CACCTACTTTCTTGGAGTGC	55.024	235	(CGA)8	951	974	(CGA)8
1658	Two_contig_22441_Average_coverage:_408.57	GTCGGACTTTCTTGCATC	53.975	CATCTGCTTGCCAAACC	56.028	187	(CGA)8	155	178	(CGA)8
264	Two_contig_2342_Average_coverage:_1,246.77	ATGTACCACGTTGAGCAAAT	55.609	TGACTAGAGCCTCGACTTGT	55.178	278	(CGA)7	269	289	(CGA)7
292	Two_contig_2714_Average_coverage:_953.76	TGATATCACCTCCTCTTTCG	55.3	CGAAACTGGTGTCGTAAAAT	55.333	165	(CGA)7	4922	4942	(CGA)7
601	Two_contig_6061_Average_coverage:_2,952.61	GAGAAGTACAACGAACTCCG	55.024	TTTTATATTTGTGTCCGGCT	54.952	244	(CGA)7	312	332	(CGA)7
978	Two_contig_11399_Average_coverage:_246.69	AACGACAGATGCAGAGAGTT	54.99	GGTGGCGATGAGCAG	55.1	256	(CGA)7	671	691	(CGA)7
1303	Two_contig_15962_Average_coverage:_147.34	GAGCAGGGAGCTCGTC	55.065	GACGAGGACGAGGAGG	54.675	210	(CGA)7	126	146	(CGA)7
105	Two_contig_548_Average_coverage:_1,277.79	GAATCCTATTCCTAGCGAGC	55.799	CTCGTAATCGTCGTCGTACT	55.524	250	(CGA)6	359	376	(CGA)6
555	Two_contig_5421_Average_coverage:_1,845.15	ATTCTCTTAGCTTTCACCCC	55.128	CTGAGAAGCTTTCCGATGT	55.524	270	(CGA)6	1012	1029	(CGA)6
688	Two_contig_7057_Average_coverage:_257.64	ATAGCAAACGACGCTCTAAC	54.911	TCAACTGTGAGTAAAGCACG	55.015	130	(CGA)6	4885	4902	(CGA)6
901	Two_contig_9786_Average_coverage:_379.04	AATACTGTTGGAGGTGCTGT	54.706	CGGTGGACAGCAGATAGTA	54.678	189	(CGA)6	144	161	(CGA)6
979	Two_contig_11420_Average_coverage:_1,110.61	CACAACACACCCAATAGACA	55.239	GAAGGGAGGGGAGTATAAAA	54.921	275	(CGA)6	1703	1720	(CGA)6
1170	Two_contig_14024_Average_coverage:_272.95	ACGGCGTCTCTTTCTTCT	55.052	GTTCACTTTTGGCTCGTCT	55.425	209	(CGA)6	584	601	(CGA)6
1175	Two_contig_14072_Average_coverage:_983.72	TGTGCTAGATTCTTGCCTG	54.998	GCTTGTCTCTGAACACCATT	55.264	115	(CGA)6	96	113	(CGA)6
2036	Two_contig_28802_Average_coverage:_71.62	AACGATGTCGGACTTATCAC	55.057	CTCTTTCTACTCAACGCCAT	54.699	168	(CGA)6	144	161	(CGA)6
89	Two_contig_375_Average_coverage:_11,697.31	TGCTCGACCATACTAAAACC	55.414	CTACCTTTCTCCTCGGATTC	55.539	121	(CGA)5	959	973	(CGA)5
165	Two_contig_1177_Average_coverage:_7,141.13	CAGCGACTTATAAACCCAAC	55.014	GTAGAACTGGGTACGCTCTG	55.06	277	(CGA)5	411	425	(CGA)5
237	Two_contig_1977_Average_coverage:_1,302.35	ATGGGCGGACTGCTC	56.285	TTCTACGAGGCCATCAAA	55.175	280	(CGA)5	210	224	(CGA)5
350	Two_contig_3449_Average_coverage:_2,151.35	TTGTCTGACATTGTGTTCGT	54.899	GAGTACCCGAGCAGTCATC	55.65	252	(CGA)5	376	390	(CGA)5
359	Two_contig_3596_Average_coverage:_70.82	ATGTGTCTATCCAGAGGGTG	54.875	TCGTATCATTCTGCATTTCA	55.215	149	(CGA)5	118	132	(CGA)5
386	Two_contig_3935_Average_coverage:_1,478.90	CCATCGTCTGATTTCCTTAT	54.222	CAGTGTGAGCTTTTGCAGT	54.966	253	(CGA)5	5288	5302	(CGA)5
397	Two_contig_4045_Average_coverage:_47.52	TCAAGAACTCACATCGTCTG	54.673	GCTAGTATCGTCAGATTGCG	56.193	264	(CGA)5	442	456	(CGA)5
400	Two_contig_4058_Average_coverage:_164.05	GTGTCGTGTTGTATGACCTG	54.755	GAAAAAGCGCATAGACAGC	56.301	266	(CGA)5	245	259	(CGA)5
621	Two_contig_6344_Average_coverage:_226.32	GAGCATCCGATAATGTGACT	55.142	TTTGTTTCGAATGTGAACG	55.638	162	(CGA)5	357	371	(CGA)5
709	Two_contig_7435_Average_coverage:_356.01	CATTGTGTCTTCCAGATCG	54.895	CTTCAAAGGGCATACTTACC	54.102	196	(CGA)5	493	507	(CGA)5
736	Two_contig_7702_Average_coverage:_98.70	GGCAAGAGCAAAAAGAGATA	54.932	CTACCCCCTTTCACTTCATT	55.74	156	(CGA)5	349	363	(CGA)5
872	Two_contig_9343_Average_coverage:_994.06	GACGACTGAGATGACTGGAC	55.53	CGTTGTCTTCGTCGTCATTA	57.346	164	(CGA)5	828	842	(CGA)5
1142	Two_contig_13638_Average_coverage:_178.20	GCTCTGCATCTCCAAGAGT	55.509	GAGATCTCGCTCTATCGC	53.433	172	(CGA)5	205	219	(CGA)5
1172	Two_contig_14034_Average_coverage:_468.15	AGAGGACAAGGAGAACAAGG	55.959	CGTGTCTACGAACGGATT	54.468	268	(CGA)5	261	275	(CGA)5
1457	Two_contig_18995_Average_coverage:_597.30	AAGAGGGAGAGGTGGTTG	54.966	CGGTTTGTCAAGGATTTCTA	55.391	242	(CGA)5	486	500	(CGA)5
1726	Two_contig_23326_Average_coverage:_200.42	ACTACCCCGAGCTGTATATG	54.386	AGTACCACCGCATTACTGAC	55.18	233	(CGA)5	206	220	(CGA)5
1886	Two_contig_26079_Average_coverage:_110.41	CTCCGGCCCTATTTTCT	55.203	GTTGAGCGACGAGAGATG	55.224	212	(CGA)5	150	164	(CGA)5
1897	Two_contig_26314_Average_coverage:_228.47	AATTCGAGTTCCAGCTCC	55.239	GCACTACCGCTACGAGAA	55.011	274	(CGA)5	244	258	(CGA)5
2025	Two_contig_28664_Average_coverage:_22.74	CGTAGACGTAGACGTAGGTG	53.524	AATCTGAGACGCAAGATGTC	55.352	204	(CGA)5	174	188	(CGA)5
2156	Two_contig_31391_Average_coverage:_33.03	ATCGTGTTCACCGACATC	54.976	GGTATGGCAGGAAATTACG	55.613	131	(CGA)5	139	153	(CGA)5
2266	Two_contig_34382_Average_coverage:_125.31	CTGAGTTCGACTACTCCGTC	55.003	GCCCTGTTCTTGATCATTAG	54.873	214	(CGA)5	232	246	(CGA)5
1799	Two_contig_24353_Average_coverage:_272.28	GTCCGCGTTCTCTCTCTT	55.496	GCGGAAGTTTCGTTGTC	55.027	129	(CGA)11	148	180	(CGA)11
524	Two_contig_5118_Average_coverage:_1,098.66	CAGCCCCACTTCCACT	55.138	GGGTAGAGCTGAGGTACTGG	56.447	211	(CGA)10	1697	1726	(CGA)10
1649	Two_contig_22348_Average_coverage:_130.00	ATACCTGATCTCCTGCCAC	54.935	GATGTGGGGGACCAGT	54.404	245	(CGA)10	167	196	(CGA)10
219	Two_contig_1762_Average_coverage:_1,469.13	GATCCTACATAAGATCCCG	51.958	CCACTACCACTACCACTACTTG	54.07	280	(CG)9-(ACGAG)4-(ACG)6	129	346	(CG)9-(ACGAG)4-(ACG)6
29	SP96-contig_4292m30766	ATCGTCTGTCGTCTGGACT	55.556	TTGGGTGCTGTCTATCGT	54.908	223	(CG)9	707	724	(CG)9
777	Two_contig_8051_Average_coverage:_92.75	GGCGATATGAAGCGAAG	55.277	CTCTTCTCGCGCGTC	54.636	206	(CG)9	66	83	(CG)9
882	Two_contig_9519_Average_coverage:_19.00	CCTACCCTCTTCCCCTC	54.325	GGAGAAGTAGCTGATCGTGT	54.479	106	(CG)9	166	183	(CG)9
1292	Two_contig_15798_Average_coverage:_277.20	GGCTGTTGACACAAGGTG	55.857	TGAGGCCTGAAGATCTGA	55.101	220	(CG)9	682	699	(CG)9
1532	Two_contig_20579_Average_coverage:_110.51	GCAATAACAGTCCTTGTGCT	55.478	TACTTACCTACCCTTCGCCT	55.68	248	(CG)9	1285	1302	(CG)9
246	Two_contig_2111_Average_coverage:_521.84	ACCGACACAATCGAGAATAC	55.057	GTACGTTCCTCAGCTGCTAT	54.722	258	(CG)8	430	445	(CG)8
560	Two_contig_5484_Average_coverage:_608.26	GTTGAGGAGGTACAGCGAG	55.919	CAACGACCTCTACGTCTTCT	54.586	196	(CG)8	303	318	(CG)8
1032	Two_contig_12194_Average_coverage:_56.14	CTTACGTCTCTTGACGCAT	53.922	GAGACGCAGTTCACGTACTC	56.004	193	(CG)8	67	82	(CG)8
1583	Two_contig_21584_Average_coverage:_300.32	TCGAACGTGTTGAAGCTC	55.799	GTACACGGTCGTGGACTC	54.578	126	(CG)8	102	117	(CG)8
1910	Two_contig_26497_Average_coverage:_33.51	GAATGCAGACACGTACACC	54.816	TCGACTCCAAATTCTAGCAG	55.715	166	(CG)8	262	277	(CG)8
99	Two_contig_518_Average_coverage:_3,255.39	GTACGACTGCTCCGTCC	54.853	CTTCTCCTACATCCCCAACT	55.744	244	(CG)7	397	410	(CG)7
284	Two_contig_2581_Average_coverage:_762.44	GCGAAGACTGTTTTCCCT	55.327	GTGGAAGCTCGATGAAAAT	55.264	115	(CG)7	110	123	(CG)7
301	Two_contig_2790_Average_coverage:_1,484.33	TTTTTATTGGCTAAATCCGA	55.177	TGTTCGTTCGTTCAATTGTT	56.684	238	(CG)7	548	561	(CG)7
365	Two_contig_3712_Average_coverage:_287.78	ATCGATCAAGAGGACACAAC	55	CTCGTGGGAGATTTCGT	54.267	153	(CG)7	1546	1559	(CG)7
392	Two_contig_4000_Average_coverage:_340.73	GCCTCGACCCTCGTC	55.723	CTCTTCCTCTGCGATGC	55.306	228	(CG)7	33	46	(CG)7
558	Two_contig_5463_Average_coverage:_1,642.41	ATCATCACCGCGTTCTT	54.783	TGTTCTACACCAAGTGCAAG	54.838	244	(CG)7	213	226	(CG)7
839	Two_contig_8825_Average_coverage:_682.96	ATCGATCTTTTATCTCGGGT	55.331	TGCCCCTCGTTATTTATCTA	55.041	215	(CG)7	823	836	(CG)7
929	Two_contig_10553_Average_coverage:_240.28	GCTCTTCTTCCTGTCCATC	54.755	TTTTCTTTCGAATGTGCG	55.887	143	(CG)7	1155	1168	(CG)7
1180	Two_contig_14187_Average_coverage:_312.17	ATCTGCACGTTAAAGCAGAG	55.817	GAGACCTCGTGAGCGTG	56.152	124	(CG)7	192	205	(CG)7
1186	Two_contig_14248_Average_coverage:_253.75	CGTAAGTACCTGAGTCCGAG	55.073	AAGTAGGTCTGGGTTGGTCT	55.228	190	(CG)7	437	450	(CG)7
1345	Two_contig_16753_Average_coverage:_457.95	CACTCCTCTTGCCGTATCT	55.388	CGAGGACTACCAGGTGC	54.868	274	(CG)7	302	315	(CG)7
1451	Two_contig_18890_Average_coverage:_101.81	CGATATCATTGGCCTAAAAC	54.872	GGCCTCTGAACGAGTCA	55.505	245	(CG)7	254	267	(CG)7
1536	Two_contig_20660_Average_coverage:_89.23	GTCCGCCTCTCTCTCCT	55.198	AACTGTCTTGCGTATGCTCT	55.216	162	(CG)7	94	107	(CG)7
1651	Two_contig_22381_Average_coverage:_105.26	GATCTTGTGCATAGGACGAC	55.661	CTCTACACGAGCACACACC	55.091	221	(CG)7	116	129	(CG)7
1656	Two_contig_22419_Average_coverage:_343.30	GGATAAACGAGCGAGTCTG	55.998	CACAGATGCACAGTTAATGG	55.063	255	(CG)7	390	403	(CG)7
1692	Two_contig_22871_Average_coverage:_43.76	GTCGTCCGAAGTGAAGTG	54.939	AAAAAGGCGGTAACACAAG	55.482	192	(CG)7	67	80	(CG)7
1699	Two_contig_22960_Average_coverage:_225.88	GACGAGGTCCACGTACAG	54.788	CTCGCAGCACAACAGG	55.545	227	(CG)7	213	226	(CG)7
1718	Two_contig_23215_Average_coverage:_137.52	ATTTCAGACACATAGGCAGC	55.396	GGACAAACACGGTCCAC	55.35	231	(CG)7	418	431	(CG)7
1751	Two_contig_23657_Average_coverage:_299.57	GCCAAGATGAGAAATACTGC	55.027	GGCTGGATTTGCTTAGAGT	54.585	257	(CG)7	323	336	(CG)7
2182	Two_contig_31925_Average_coverage:_75.27	ACGCTCAGCACGTTGTA	54.557	CAAGACGTCCTGCTTCC	55.019	237	(CG)7	128	141	(CG)7
45	SP2_Contig_5373m32776	TTCTCGTGCCTCAACAAC	55.614	ACGAGCGACACCATCTC	55.337	251	(CG)6	889	900	(CG)6
46	SP2_Contig_573m3947	GCAGTCGCTCATCCAGA	56.761	CGTCGTAGTCCTCCAGC	55.061	107	(CG)6	1401	1412	(CG)6
60	Two_contig_145_Average_coverage:_3,735.57	TAAAAGAAAACGAAACAGCC	54.877	GAGGAGGGTTTTCAGCTC	54.743	229	(CG)6	288	299	(CG)6
158	Two_contig_1126_Average_coverage:_931.34	CACAACACCAGCGAATATC	54.946	AAGGTGGTGCAAGTAAAAGA	55.043	132	(CG)6	1666	1677	(CG)6
179	Two_contig_1364_Average_coverage:_605.92	CGCTCTTAAAAATGCTGAAT	54.986	AAAAGTCGTCTGACCGAGTA	55.024	233	(CG)6	2320	2331	(CG)6
192	Two_contig_1479_Average_coverage:_1,163.95	TTATCAAAATACGTCGAGCA	54.563	CGTGTACAAGAGCGAGTTC	54.435	189	(CG)6	3048	3059	(CG)6
222	Two_contig_1797_Average_coverage:_314.01	AGCAGATGGAGCAGTTCTT	55.064	TATTTCAGGAGGGAGCTCTG	57.083	196	(CG)6	31	42	(CG)6
267	Two_contig_2354_Average_coverage:_388.96	ATCCATCATCCCTATCCG	55.531	CTCGGGATGTACAAGGTG	54.737	234	(CG)6	3405	3416	(CG)6
310	Two_contig_2940_Average_coverage:_251.96	GCGATGGGCGAGTAGT	55.47	AGAGATAAAGACGGGAGGAC	54.949	147	(CG)6	51	62	(CG)6
313	Two_contig_2940_Average_coverage:_251.96	GACTGAGGGAGGGCTATG	55.561	GTGGTCCTCTCTTCACCAC	55.332	269	(CG)6	1554	1565	(CG)6
381	Two_contig_3900_Average_coverage:_935.10	GGCGTGTACCACGAGAT	55.197	TTCTCGTCGAAGTCAAACC	56.329	220	(CG)6	182	193	(CG)6
475	Two_contig_4610_Average_coverage:_653.34	AGGTCGTTGGAGGACATAC	54.848	ACTCGACGAGGAGGAGAC	55.117	252	(CG)6	3598	3609	(CG)6
476	Two_contig_4620_Average_coverage:_1,511.34	AACAAACAGCAGTATGGGTC	55.143	GCGGCTTATCGAGTACCT	55.493	268	(CG)6	1836	1847	(CG)6
520	Two_contig_5063_Average_coverage:_1,136.06	ATCGAAGAACGTGAGCAG	54.762	AGTACTGGAAGTCAACCGC	55.289	271	(CG)6	107	118	(CG)6
539	Two_contig_5307_Average_coverage:_736.03	CAGGTCGTCGATCCAGT	55.152	GAGATGTCCAACACGCTC	54.824	168	(CG)6	689	700	(CG)6
543	Two_contig_5344_Average_coverage:_1,410.84	CATCAACGACAACAACTCTG	55.096	AATTCAAGCGCTCTTACCTA	54.583	260	(CG)6	517	528	(CG)6
545	Two_contig_5373_Average_coverage:_1,015.92	ACGAGCGACACCATCTC	55.337	TTCTCGTGCCTCAACAAC	55.614	251	(CG)6	417	428	(CG)6
588	Two_contig_5893_Average_coverage:_2,894.29	GTCGAGGATAGGAGACATGA	55.1	TATAGACAGCTTGGTGGAGC	55.574	211	(CG)6	587	598	(CG)6
619	Two_contig_6336_Average_coverage:_509.97	CCGACGCTCATCAAACT	55.549	GGTCGATCATCCAGTAGTTG	55.5	223	(CG)6	365	376	(CG)6
683	Two_contig_7001_Average_coverage:_1,308.39	TTTAAGGCTTTCTCATTTCG	54.965	GTTGTGACGGAGTTTTTGTT	55.192	251	(CG)6	469	480	(CG)6
741	Two_contig_7714_Average_coverage:_538.74	AACGTACACTCCTACTCCCC	55.684	GAGCTGGAGGTGTTGTTG	54.939	124	(CG)6	452	463	(CG)6
761	Two_contig_7918_Average_coverage:_352.23	TTCGTGATCAAGTCCACC	55.142	CTCCTCCATCCTCTCCAG	55.532	273	(CG)6	1868	1879	(CG)6
874	Two_contig_9381_Average_coverage:_198.70	CCACATCATAGCCTACATCC	55.457	GCGTGTGCCCGTACT	54.52	171	(CG)6	331	342	(CG)6
974	Two_contig_11338_Average_coverage:_507.12	ATCACGCATCACCCTTC	55.058	CTCATCCTCGTCACCAAC	54.644	238	(CG)6	345	356	(CG)6
1138	Two_contig_13544_Average_coverage:_368.25	GAAATGAACTCAGGTGGCT	55.164	CCAACTTCCTCACCAAACT	55.09	252	(CG)6	2635	2646	(CG)6
1181	Two_contig_14188_Average_coverage:_58.19	CTCTCAAGCTCTCCAGGTC	55.019	GGAAGTGCACGCTGAA	54.874	229	(CG)6	218	229	(CG)6
1182	Two_contig_14188_Average_coverage:_58.19	CTGTCTGTCTGTCTGGTCG	55.043	GAGAACAGGAACACGCC	54.81	237	(CG)6	484	495	(CG)6
1185	Two_contig_14237_Average_coverage:_1,752.92	TGGGATAGTGCTTCAAAGAT	54.873	GCCAGTCGGTATCCAAG	54.798	114	(CG)6	269	280	(CG)6
1251	Two_contig_15308_Average_coverage:_142.60	GTACAAGTCCCTATCGCAGA	55.408	CACCGACACCCCAGAT	55.805	124	(CG)6	215	226	(CG)6
1272	Two_contig_15551_Average_coverage:_193.78	AACTGGGCTTGGACCTT	55.445	AGCCGACTACGTGTACTACC	54.512	225	(CG)6	413	424	(CG)6
1327	Two_contig_16362_Average_coverage:_220.39	GCAGAGAACAAAGTTTCAGG	55.156	GCGTCATGAACGTGGC	58.067	162	(CG)6	573	584	(CG)6
1333	Two_contig_16437_Average_coverage:_842.47	GAGATGCCAGAAGAACTCG	55.975	TCATCACCCTCCTTTACTTC	54.231	242	(CG)6	916	927	(CG)6
1336	Two_contig_16519_Average_coverage:_167.52	TGTACGGGTGTTAGATTTCC	55.088	CATAGGGGCTACCTCTTCTT	55.174	156	(CG)6	823	834	(CG)6
1412	Two_contig_18327_Average_coverage:_238.98	ACATGCGCTCCATCTTC	55.444	AAAATATCAGTCCTCCAGCA	54.873	157	(CG)6	60	71	(CG)6
1413	Two_contig_18328_Average_coverage:_96.54	AACATGCGTTCCATCTTC	54.31	CAAGAAAGTATTCCACAGGC	54.959	199	(CG)6	60	71	(CG)6
1440	Two_contig_18715_Average_coverage:_52.79	CATATACGCGTCGGTTTC	55.079	GGTATACTATGGAGACCAGCC	55.297	194	(CG)6	457	468	(CG)6
1449	Two_contig_18832_Average_coverage:_382.47	CGCAGTCATGTAGTATGCAC	55.264	TCATATCGTATCGCATCTCA	55.165	235	(CG)6	287	298	(CG)6
1458	Two_contig_19099_Average_coverage:_35.79	ATCACGTTCGAGTACCGTC	56.047	TTTTTGCTTATTACATGCGA	54.756	191	(CG)6	139	150	(CG)6
1486	Two_contig_19726_Average_coverage:_299.02	CGAGTCTGTTTGTCTTCCTC	54.965	CACCAGAAAGCTTGTCACC	56.745	162	(CG)6	1576	1587	(CG)6
1496	Two_contig_19868_Average_coverage:_115.63	CTACCCAGGCGTGAAAG	55.095	GGGTCGACAGAGCTGAG	54.996	278	(CG)6	423	434	(CG)6
1501	Two_contig_20099_Average_coverage:_218.11	GAATTGGAGCGAGACACC	56.572	GAGAGGAACGAGAGGAAAG	54.034	199	(CG)6	24	35	(CG)6
1527	Two_contig_20563_Average_coverage:_148.96	CACGCTGTCGTCGAAGTA	56.931	GAGGAGGGCTACGAGAAG	54.975	138	(CG)6	54	65	(CG)6
1530	Two_contig_20568_Average_coverage:_350.43	ATATCGGGATATCGGGC	55.634	CGCGACGAAACAAGG	55.437	115	(CG)6	768	779	(CG)6
1554	Two_contig_20897_Average_coverage:_142.46	GATCATCGTCATCGAAGC	54.846	GTGCTAAAATTGAGGACGG	55.823	173	(CG)6	734	745	(CG)6
1563	Two_contig_21139_Average_coverage:_40.74	AGCTCTGCCCGAACTC	54.584	GATACAGAAGGTCGCCAAC	55.648	185	(CG)6	62	73	(CG)6
1576	Two_contig_21493_Average_coverage:_153.18	CCACCCGCTCATACCT	55.101	ACCAAGCCAGTAGAGGGTA	54.791	209	(CG)6	203	214	(CG)6
1579	Two_contig_21547_Average_coverage:_167.42	TCCCTACTTATCGCATCATT	54.848	ACTCGACGACGACGC	54.643	127	(CG)6	234	245	(CG)6
1597	Two_contig_21804_Average_coverage:_122.94	AGAGTTCAGCGTCATTTCAT	54.923	TGGATCTGAACTTGTTCTCC	55.152	226	(CG)6	578	589	(CG)6
1617	Two_contig_22026_Average_coverage:_249.70	TTCTACGTTCTTTGTCCTCC	54.494	CGTGAAAAGGGTGTTCAG	54.978	278	(CG)6	134	145	(CG)6
1659	Two_contig_22445_Average_coverage:_58.95	ATAGAAGCAGCCAGCTATCA	55.403	AACTCCCGAAATTGTGTGT	55.388	206	(CG)6	562	573	(CG)6
1759	Two_contig_23801_Average_coverage:_65.29	ATCGATGACGTTTCTGTCAC	56.025	CGTAATGTGCAGATGTCTTG	55.239	251	(CG)6	259	270	(CG)6
1824	Two_contig_24757_Average_coverage:_115.55	TCGAGAGCTGCCTGC	55.146	CCTTCCTCGTCGTCGT	55.336	244	(CG)6	309	320	(CG)6
1833	Two_contig_24950_Average_coverage:_175.71	GTTGAACCAATAATGTCCGT	54.909	CGCGTCGACCTCCTC	57.131	275	(CG)6	735	746	(CG)6
1875	Two_contig_25798_Average_coverage:_29.85	CTATCACCTCGACGTTCCT	55.214	GTAGACGAGCTGTCAGGTTC	54.99	116	(CG)6	177	188	(CG)6
1930	Two_contig_26917_Average_coverage:_139.59	AATCGAACATCTACCCACCT	56.025	ATACGTATGGCAATGGAATC	54.963	151	(CG)6	124	135	(CG)6
2034	Two_contig_28791_Average_coverage:_24.61	CTCCAGATCGACACCCTA	54.298	CTGTGGAAGCGGAGGT	55.336	188	(CG)6	123	134	(CG)6
2056	Two_contig_29409_Average_coverage:_174.56	AGCTCTTCTCGTCCACCT	54.848	ACAAGGACTCGCTCGTG	55.64	129	(CG)6	121	132	(CG)6
2074	Two_contig_29716_Average_coverage:_19.31	AGGATGGAAACAGCTTCAG	55.351	CTTTCGTTTCTTTTCTTTCG	54.611	155	(CG)6	522	533	(CG)6
2088	Two_contig_30038_Average_coverage:_37.24	AGTCAGTATCTGGATCGTGC	55.214	CGTTAAGGATCTGACAATGG	55.68	184	(CG)6	178	189	(CG)6
2121	Two_contig_30558_Average_coverage:_143.37	GTCCATACCCTGATCAACAC	55.139	GTACATGATGATTGGCATGA	55.149	121	(CG)6	90	101	(CG)6
2142	Two_contig_31139_Average_coverage:_112.64	CATAGAGCCAGCTATCACCT	54.648	TCTCCATTCTTCACCTTCC	55.05	250	(CG)6	482	493	(CG)6
2205	Two_contig_32544_Average_coverage:_33.23	CGAAGATACAGCAGTGTGAA	54.924	CCTACACTCATACTACGCCG	55.988	255	(CG)6	333	344	(CG)6
2251	Two_contig_33999_Average_coverage:_15.37	ACATCTACGACCTGGCG	55.4	GACACGACGTACACATTCAC	54.739	109	(CG)6	175	186	(CG)6
1936	Two_contig_27043_Average_coverage:_117.93	TCTTCGTACAGCTTCAGGAT	55.107	GGGTTCACACTTTCCTACCT	55.65	260	(CCTTGC)4	515	538	(CCTTGC)4
1367	Two_contig_17313_Average_coverage:_164.85	ATCCATCAAATCAAGCAATC	55.037	GGGATAAGTGGAGGATCG	55.302	199	(CCTGC)4	576	595	(CCTGC)4
1189	Two_contig_14338_Average_coverage:_589.04	GATGTTGATATGGACGACG	54.669	CTAAGAAGGAGGAGGAGGAG	54.846	277	(CCTCTC)4	519	542	(CCTCTC)4
67	Two_contig_150_Average_coverage:_1,254.10	CTTCAACATCTTCCTCGAAC	54.899	CTAACAAGAACCTCCTCGTG	55.037	219	(CCTCGT)4	566	589	(CCTCGT)4
990	Two_contig_11539_Average_coverage:_543.28	CCATGTTGTTGATCGTGTT	55.121	GGAAATGGCGGAGGT	54.93	157	(CCTCCA)4	653	676	(CCTCCA)4
360	Two_contig_3641_Average_coverage:_1,830.96	ATTATGCACACGCCAAGT	54.958	GAAGAGAGCAAGTGATACGG	55.107	121	(CCTCAA)4	58	81	(CCTCAA)4
212	Two_contig_1657_Average_coverage:_338.06	ACAAGGAACAATCTGTGACC	54.913	AAGATACCTAGAAGGCCAGG	55.174	163	(CCT)8	667	690	(CCT)8
2233	Two_contig_33294_Average_coverage:_45.92	GAGTGGGGTCGGTCTG	55.442	AGAAGGTGATCGAGGAGC	55.226	201	(CCT)7	110	130	(CCT)7
832	Two_contig_8783_Average_coverage:_28.59	TCTCCACCTCAACCACC	54.909	CATGTGCCGTCGAAGTAT	55.421	208	(CCT)6	96	113	(CCT)6
1998	Two_contig_28345_Average_coverage:_9.02	CAGCCCGACTATGCG	55.381	GAGGAGGAGAGGAAAAGAAG	54.797	129	(CCT)5-(CTC)5	83	136	(CCT)5-(CTC)5
241	Two_contig_2030_Average_coverage:_1,614.31	TCAACCACAGCTTCAAGTTT	55.966	CCGATCAATCCTGTCTTCT	55.088	259	(CCT)5	1145	1159	(CCT)5
706	Two_contig_7361_Average_coverage:_485.48	CCTCAACACACAGCTATCCT	55.313	ATACAAGTGGAGCAGACGTT	54.877	278	(CCT)5	139	153	(CCT)5
1334	Two_contig_16475_Average_coverage:_124.43	CATAATGTCCCTTCCTGTCT	54.097	ATTTCTGTGGTTGGTGAATC	54.848	170	(CCT)5	33	47	(CCT)5
1426	Two_contig_18463_Average_coverage:_298.38	CCCTTTGGACTTATTTGACA	55.229	TTTCTGGTCAAAGTCTAGGG	54.508	210	(CCT)5	896	910	(CCT)5
1973	Two_contig_27793_Average_coverage:_322.96	GCTCTTCCACGATCAGC	55.1	GTGTACTTTGACCAGATCGC	55.743	262	(CCT)5	350	364	(CCT)5
2236	Two_contig_33351_Average_coverage:_44.51	GGTCTGTCGGGAGGTG	55.442	GAGCTGGAGAAGGTGATAGA	54.538	162	(CCT)5	110	124	(CCT)5
36	SP3-Contig22	CCCTTACTCATCAGCTTCAG	55.12	GTCGTACTTCCACTCGACAT	55.127	156	(CCT)12	90	125	(CCT)12
163	Two_contig_1161_Average_coverage:_2,188.44	CCCTTACTCATCAGCTTCAG	55.12	GTCGTACTTCCACTCGACAT	55.127	156	(CCT)12	364	399	(CCT)12
1731	Two_contig_23402_Average_coverage:_153.05	CAAGCGTTATATCAAATCCC	54.872	CTCACGACCTTAGAGGACAC	54.828	212	(CCGT)6	132	155	(CCGT)6
1351	Two_contig_16952_Average_coverage:_103.30	GCTTTTGTCCTTCACTTGTC	54.974	GTCTGTTGATTGAGGCGA	55.523	209	(CCGT)5-(GC)7	166	207	(CCGT)5-(GC)7
409	Two_contig_4098_Average_coverage:_866.17	TCTCCGTCTTCTTCACCTAC	54.456	TCCTTCGTGGTAGATCTGG	56.123	206	(CCGCCC)4-(CCA)5	64	146	(CCGCCC)4-(CCA)5
527	Two_contig_5163_Average_coverage:_203.28	ATTGACCAGTGAGACCAGAG	55.084	GTACGACTACTGTCAACCCG	55.701	236	(CCGAGT)4	1111	1134	(CCGAGT)4
596	Two_contig_5989_Average_coverage:_318.70	CTTCGTCTCGTCGCTCT	54.91	GAGGACATCGTCATCAATC	53.492	177	(CCGAGC)4	885	908	(CCGAGC)4
843	Two_contig_8826_Average_coverage:_836.15	CTCCGACATTCAGACCTTC	55.623	AGGACCTTCTGTGTTCTGTG	55.175	214	(CCGACT)4	795	818	(CCGACT)4
1610	Two_contig_21948_Average_coverage:_108.63	GAGGTTCAAGATCCCCTACT	54.783	CTAGTACTATGCGCGATGC	54.749	159	(CCGA)8	213	244	(CCGA)8
634	Two_contig_6532_Average_coverage:_2,869.55	GAGTGGATCCAGGAATGATA	54.856	ATCCCTTCCTTTATTTCTCG	55.076	255	(CCGA)5	1214	1233	(CCGA)5
845	Two_contig_8888_Average_coverage:_1,528.30	ACAAAATCAAAATCCAGGTG	55.052	GGTGACGAAGAGAAATTCAA	55.336	276	(CCG)9	305	331	(CCG)9
185	Two_contig_1396_Average_coverage:_308.62	CTGTGCAGGAGGATTCTG	55.047	ATTGAATAACGGCAGCG	55.68	178	(CCG)7	985	1005	(CCG)7
638	Two_contig_6580_Average_coverage:_452.25	CCAGCACCCCACCAC	57.563	GTTGTTGTTGTTGTTGTTGC	55.001	212	(CCG)7	23	43	(CCG)7
952	Two_contig_10954_Average_coverage:_22.97	ATTGACTGGTTAGCCTGTGT	54.706	TCTTCCATTTTTCTGCTCAT	55.004	214	(CCG)7	102	122	(CCG)7
1088	Two_contig_12922_Average_coverage:_254.97	TACACACGACCACGTTACTT	54.091	CGTGTGTACATACTGGGGAT	55.753	237	(CCG)7	557	577	(CCG)7
1450	Two_contig_18835_Average_coverage:_195.30	ACTCGACCTTCATCCTCAC	54.965	GCGTCGTCTGCGGTA	55.987	235	(CCG)7	660	680	(CCG)7
1796	Two_contig_24313_Average_coverage:_73.64	AGTCCCCAGAAGACAAATG	55.001	CCGTTTGATTTGATGCAG	56.037	202	(CCG)7	156	176	(CCG)7
2090	Two_contig_30056_Average_coverage:_41.19	CGCCACCAACAACAA	53.57	CTGACGTATTGGCTTCTCTC	55.107	120	(CCG)7	44	64	(CCG)7
2183	Two_contig_31968_Average_coverage:_17.10	CATCATTGACTGGTTAGCCT	55.24	GAAATAAAGCTGGCATCATC	54.963	138	(CCG)7	102	122	(CCG)7
2221	Two_contig_32789_Average_coverage:_17.25	GCTCGTCTCTGCCTCC	55.065	GAATGGTTCTGGTTTCTGC	55.612	212	(CCG)6-(ACA)7	34	145	(CCG)6-(ACA)7
3	SP13-contig_12663m79794	CGGAAGTACTTGAGCTTTCT	54.016	CTTCCTCAAGACCATCCTC	54.589	276	(CCG)6	535	552	(CCG)6
308	Two_contig_2933_Average_coverage:_2,606.04	ATTGTTTTGTGTGCTTGTTG	54.677	ATGAAGAAAGCGTGTCAAGT	55.011	269	(CCG)6	2080	2097	(CCG)6
730	Two_contig_7670_Average_coverage:_1,409.72	AGAAAGTCCCGGATGTAGTC	55.735	CTTCCCACCCACAGTAAAC	55.4	176	(CCG)6	307	324	(CCG)6
822	Two_contig_8643_Average_coverage:_1,043.85	CAAAAACACATCACGCATAC	55.069	GAGGGTTGCCGGAGT	55.007	242	(CCG)6	244	261	(CCG)6
980	Two_contig_11448_Average_coverage:_202.44	GATGGAAGCTCGTCTTTTT	54.547	GAGATCTCCGATATCCCAC	54.279	259	(CCG)6	482	499	(CCG)6
1646	Two_contig_22304_Average_coverage:_454.83	GCTACCGCAAAGCAAAG	55.627	AAGCTCTACTCCAACTCGCT	56.038	210	(CCG)6	130	147	(CCG)6
1852	Two_contig_25358_Average_coverage:_348.58	CGGAAGTACTTGAGCTTTCT	54.016	CTTCCTCAAGACCATCCTC	54.589	276	(CCG)6	506	523	(CCG)6
27	SP96-contig_2750m20722	GACGATATGGCCTACTTCAC	54.728	AGTTCTTCTTTCCACCAATC	53.351	280	(CCG)5	1112	1126	(CCG)5
126	Two_contig_805_Average_coverage:_3,109.17	GGATGCTACGCTAGTCAAGA	55.739	AAATGTAAAAACGGGTGAAA	54.843	182	(CCG)5	74	88	(CCG)5
294	Two_contig_2714_Average_coverage:_953.76	GAGCTGAGGAGGTACGAGT	54.428	GCTAATCCAGAACAAAGCC	55.015	177	(CCG)5	6898	6912	(CCG)5
479	Two_contig_4623_Average_coverage:_1,512.59	ATACGACACGACACGATACA	54.91	GGAGGGTTCCCAGAGTC	55.116	279	(CCG)5	248	262	(CCG)5
482	Two_contig_4647_Average_coverage:_560.75	TGGGAGGTGTTCATCATC	54.848	ACTCACATCAACATCAGCAC	54.303	211	(CCG)5	32	46	(CCG)5
526	Two_contig_5155_Average_coverage:_1,605.08	ACACGATCTACACGTCCCT	55.418	TGCGTGACGAGCACTAC	55.037	217	(CCG)5	1689	1703	(CCG)5
537	Two_contig_5281_Average_coverage:_627.16	TACTACTCCGCCTCCTGAT	54.874	CTATGGACGACTACGACGAT	55.276	156	(CCG)5	3678	3692	(CCG)5
540	Two_contig_5329_Average_coverage:_803.10	CGTCAAAGTAGGAGAACTCG	55.204	TCTCAGGTACAGACCCCAC	55.855	279	(CCG)5	640	654	(CCG)5
643	Two_contig_6637_Average_coverage:_271.98	GCTGTGGCTATGGCTATG	55.239	GCAGATATACTCGGACATGC	55.781	214	(CCG)5	407	421	(CCG)5
747	Two_contig_7751_Average_coverage:_442.72	GAAAAAGAGACGAGTGTGGA	55.412	GATCGAGGACAGGAGTCTG	55.624	255	(CCG)5	326	340	(CCG)5
1167	Two_contig_13983_Average_coverage:_1,112.76	CATTAGGATTGTTCGCATTT	55.343	GGACTGTTTGGAGGTACTCA	55.103	238	(CCG)5	245	259	(CCG)5
1258	Two_contig_15340_Average_coverage:_494.58	TACACAACCAACATGGTCC	54.936	GTCTCTGAAGAGGACGGACT	55.961	204	(CCG)5	390	404	(CCG)5
1385	Two_contig_17975_Average_coverage:_562.33	CATGTGTCGTCAGAATTGAG	55.003	CTTTCCTCTGCTGTTAGGTG	55.204	241	(CCG)5	205	219	(CCG)5
1589	Two_contig_21700_Average_coverage:_160.89	GCTACTCCTGCTCCTCAAC	55.064	GAGCAGCAGTGGAGAGTG	55.307	196	(CCG)5	381	395	(CCG)5
1733	Two_contig_23405_Average_coverage:_257.64	CAGCTAACTCAACTGTCGC	54.617	CTCAGTTCTTCTTTCCACCA	55.424	135	(CCG)5	110	124	(CCG)5
1784	Two_contig_24165_Average_coverage:_214.09	TATTCGTAACGGAAGCTTTT	54.46	CGGTTTAGTCGTTGATTGTT	55.333	112	(CCG)5	127	141	(CCG)5
1800	Two_contig_24389_Average_coverage:_78.20	CATCGACATACACACACACC	55.546	CATGTACACGCGCCAT	55.636	275	(CCG)5	249	263	(CCG)5
1903	Two_contig_26396_Average_coverage:_44.67	CACTCTGCCGGATGATAC	54.811	GGTATCACGACGGCTTC	54.783	160	(CCG)5	235	249	(CCG)5
1454	Two_contig_18959_Average_coverage:_77.60	CCTTGTCCTTCGCCTTT	56.26	CACACGGACAGCGACT	54.574	100	(CCCTTG)5	32	61	(CCCTTG)5
2190	Two_contig_32131_Average_coverage:_89.04	CCTTGTCCTTCGCCTT	54.447	CACACGGACAGCGACT	54.574	100	(CCCTTG)5	32	61	(CCCTTG)5
12	SP13-contig_6300m48374	TGTTTGCTCTTATCCCTGTT	54.959	GGCAGAGATAGACAGTGGAG	54.913	186	(CCCTG)4	93	112	(CCCTG)4
402	Two_contig_4060_Average_coverage:_1,141.85	CATTGAGATATCATCCCCAG	55.349	GTTGTGGATGGGCCTT	54.848	210	(CCCGCA)4-(CGT)5	940	1016	(CCCGCA)4-(CGT)5
452	Two_contig_4426_Average_coverage:_154.55	GTACCCGTGCTTATACCGAT	56.625	GACGAGGCGGAGGAG	55.937	168	(CCCCAT)5	2950	2979	(CCCCAT)5
1620	Two_contig_22061_Average_coverage:_497.75	GACACCCTGTCCACCAC	55.134	ATGATGGGTAACATGGGAG	55.539	273	(CCCATG)4	654	677	(CCCATG)4
651	Two_contig_6672_Average_coverage:_232.75	ACTCCACACTTAGGGACTCTC	54.943	AAGCACAGTGATATATGGGG	55.04	277	(CCCATC)4	1228	1251	(CCCATC)4
2013	Two_contig_28587_Average_coverage:_120.62	AGTCGATCCACGCTCTG	55.546	GAGAGAGGAGAGAGAGGGAA	55.19	140	(CCCAT)4	96	115	(CCCAT)4
608	Two_contig_6121_Average_coverage:_434.37	CGCTGTTAATCTCTGCATAA	54.304	ACAGGAGAGAGCAGAAGACA	55.123	155	(CCCAGT)5	421	450	(CCCAGT)5
1436	Two_contig_18594_Average_coverage:_344.71	GGCAGACTCAGCTCGAC	55.181	AGACGAAGGTAGTGAGGCTT	55.718	280	(CCCACC)4	510	533	(CCCACC)4
204	Two_contig_1560_Average_coverage:_768.33	ATCGCGCTCAAGAAGAA	55.501	GTCCGACTCCTCGTCCT	55.924	180	(CCCAAA)4	698	721	(CCCAAA)4
1331	Two_contig_16413_Average_coverage:_1,285.93	CAACATCATCGGGTTCAT	54.918	GACTACAACAGCATGGGC	54.894	132	(CCATGC)4-(CATGTT)4	269	326	(CCATGC)4-(CATGTT)4
1253	Two_contig_15327_Average_coverage:_167.13	GCATACGACAGCGTGC	55.467	GAGAAGACAGATGGGGAGAT	55.621	197	(CCATCT)4	470	493	(CCATCT)4
739	Two_contig_7712_Average_coverage:_343.45	CATTATCAGACCCTCGACAT	54.983	CACTGCAATCATCATCAGAC	54.894	258	(CCATCG)5	615	644	(CCATCG)5
2200	Two_contig_32394_Average_coverage:_16.80	GTCGCCTACAGTACCTCCTT	56.005	GAGATAGGAGAATCCCAACC	55.123	106	(CCATC)7	135	169	(CCATC)7
927	Two_contig_10498_Average_coverage:_315.71	CATTCGAAAGATTCCAAGAC	54.836	GATGCGTGCTGTATTTTAGA	54.119	111	(CCATC)5	274	298	(CCATC)5
1124	Two_contig_13339_Average_coverage:_497.68	CTGACCTAGGTAGTTGCGAG	55.24	TGGCTTGCTTTCGTTTT	55.415	170	(CCATC)5	480	504	(CCATC)5
847	Two_contig_8935_Average_coverage:_185.93	GGTGTATCTTACGTTCGAGG	54.829	GCGTCGTAGAGGGTATTATG	54.967	272	(CCATAC)4	281	304	(CCATAC)4
1107	Two_contig_13125_Average_coverage:_987.24	GAGTAACCGCTTTGTTTCTG	55.206	ACTGTATTGTCATCCAAGCC	55.057	244	(CCAGAG)4	583	606	(CCAGAG)4
1677	Two_contig_22746_Average_coverage:_19.96	AGCACATGCAAGAACTCAG	54.872	GTGCTAGCGTTCAGGAATAG	55.321	171	(CCAG)6	105	128	(CCAG)6
394	Two_contig_4032_Average_coverage:_1,177.97	GATACTTGGCCCGAGAAG	55.735	GGAGATGAGATGGGAGATTA	54.04	137	(CCAG)5	57	76	(CCAG)5
396	Two_contig_4036_Average_coverage:_209.13	TCTCTGGACTACGAACAGGT	54.828	GTCGCTGTTGCGTCC	55.191	154	(CCAG)5	601	620	(CCAG)5
1370	Two_contig_17437_Average_coverage:_210.00	CTCACATGCAGTAGGCGT	55.692	GAAAGAGCCTTGCATGAGT	55.513	208	(CCAG)5	189	208	(CCAG)5
1933	Two_contig_26980_Average_coverage:_73.19	GCTCCCTATTCTCTCTCTCC	54.733	AGTACCGTGGTATCGTGAAC	55.011	240	(CCAACG)4	178	201	(CCAACG)4
525	Two_contig_5155_Average_coverage:_1,605.08	ATAGTAGCCTAGCCGTCCA	55.099	GAAGACGAGGGCGTAGAG	55.998	212	(CCA)7	1059	1079	(CCA)7
920	Two_contig_10192_Average_coverage:_282.77	ACGTTCTCCAAGCTCAGAT	54.887	GATGTACAGGGACTACAGGC	54.615	219	(CCA)7	169	189	(CCA)7
390	Two_contig_3993_Average_coverage:_1,850.88	CTGTCCACCCCGAGTT	54.939	GTGTCGATAAGGAGGGTGTA	55.07	211	(CCA)5	898	912	(CCA)5
586	Two_contig_5865_Average_coverage:_245.71	ACACGGACGAACTACAAAGT	54.795	TGCCATGTGTAAACTAAACG	54.838	116	(CCA)5	161	175	(CCA)5
2192	Two_contig_32161_Average_coverage:_72.63	GACATCGACGACAGCG	55.221	GCAACATGGACTTTTTGG	54.894	139	(CCA)5	54	68	(CCA)5
454	Two_contig_4434_Average_coverage:_1,740.38	CGTATGCATATCATGTCGTC	54.929	AGTGTGATTCCAGAGTCCAG	55.084	206	(CATT)5	918	937	(CATT)5
188	Two_contig_1396_Average_coverage:_308.62	GTTGTTGGTGCTGGTGTT	55.171	AACACATCCGTCAACCC	54.767	262	(CATGCC)4	1359	1382	(CATGCC)4
151	Two_contig_1050_Average_coverage:_964.10	GATGTACCGTTCGACGTATT	55.111	TAGATCCTTCATCGAGTCGT	54.848	231	(CATCGT)5	4074	4103	(CATCGT)5
121	Two_contig_721_Average_coverage:_941.36	ATGTATCCAATCAAAGCAGG	55.169	TCTTCACGCCTCCTACATAC	55.408	254	(CATCCG)4	693	716	(CATCCG)4
1221	Two_contig_14683_Average_coverage:_209.28	ATCAACCATCACCACACC	54.584	ATGGGCTGATCATGTAGGT	55.252	115	(CATCA)5	62	86	(CATCA)5
1315	Two_contig_16218_Average_coverage:_629.21	AGCTGGGCTGTGTCTGT	54.926	CGTTTAGCTCGTGTTTTTCT	54.971	210	(CATATC)4	709	732	(CATATC)4
1188	Two_contig_14331_Average_coverage:_664.81	TGTGGCCATCTATTTATGTCT	54.781	ATGATGTGAAGAAAAATGCC	55.121	136	(CATA)7	60	87	(CATA)7
2261	Two_contig_34261_Average_coverage:_28.72	GGCGGTGGGAGAGAC	55.518	AATCCAGCTGTCAATCCTC	55.075	153	(CAT)7	98	118	(CAT)7
699	Two_contig_7228_Average_coverage:_1,027.26	TCGGTATTCGACGTAGTTCT	54.994	ATTTCATCGACCACTCTGTC	55	257	(CAT)6	2146	2163	(CAT)6
1230	Two_contig_14990_Average_coverage:_945.98	ATTAACATCACCACCACCAT	55.02	AACAAAGAGCCTGTGGATAA	54.959	248	(CAT)6	39	56	(CAT)6
1818	Two_contig_24723_Average_coverage:_45.42	GCAGGTTGGACCACATC	55.45	GATCTCTCCGTCTGCTTTG	55.975	175	(CAT)6	58	75	(CAT)6
2199	Two_contig_32355_Average_coverage:_23.16	GCTTTCGGTGAGCCAT	55.43	GAGAGCTCCGTCAGAATCTA	54.713	184	(CAT)6	35	52	(CAT)6
1592	Two_contig_21758_Average_coverage:_146.24	CACACCATTTCTATCGTCCT	55.07	ATGATGTGACGAAGTGACAA	54.803	260	(CAT)5	932	946	(CAT)5
1918	Two_contig_26721_Average_coverage:_32.32	GAACTTAAGCCACGGTGTAG	55.078	ACGAAAGAAGCTGATGTGTT	55.011	247	(CAT)5	209	223	(CAT)5
620	Two_contig_6339_Average_coverage:_591.50	TATATGTATTCGTCGGAGGG	55.149	CCCTTTCTTTTCCACTTCTT	55.185	271	(CAGT)5	167	186	(CAGT)5
1016	Two_contig_12023_Average_coverage:_52.56	CGTCTAACATCGTCTCATCA	54.651	AGATATTGCCTTGTGCTTGT	54.982	246	(CAGGCG)8	165	212	(CAGGCG)8
1606	Two_contig_21928_Average_coverage:_181.35	GCGTACGTAGCGTGTGTAG	55.548	CCTCTGCTACTGTATGCGTC	56.123	225	(CAGGAG)7-(GC)6	195	331	(CAGGAG)7-(GC)6
1877	Two_contig_25858_Average_coverage:_53.00	CGCTGTACATAGCAGAGTCA	55.139	TCTTAAAAGCAACATCTCCC	54.606	199	(CAGGA)7	124	158	(CAGGA)7
2187	Two_contig_32012_Average_coverage:_46.97	GCCCTGTACATAGCAGTCAT	55.264	TTATAAGCAACATATCCCGC	55.461	196	(CAGGA)6	113	142	(CAGGA)6
1263	Two_contig_15453_Average_coverage:_53.10	GTTTGTCTTTTCGGACTGC	55.865	ATAAGTCCTCGTCCTAGCTG	53.793	263	(CAGG)8	331	362	(CAGG)8
1827	Two_contig_24832_Average_coverage:_207.63	GATGTAATAGGAACGATGCC	54.67	ACTCGTAGTCGTACCCACAC	55.079	193	(CAGG)6	54	77	(CAGG)6
1828	Two_contig_24833_Average_coverage:_741.61	GATGTAATAGGAACGATGCC	54.67	ACTCGTAGTCGTACCCACAC	55.079	198	(CAGG)6	54	77	(CAGG)6
304	Two_contig_2842_Average_coverage:_230.77	GCTACAAGTCCGTTTATTGG	55.014	AAATTATGCGCCTATTTCAA	55.198	279	(CAGG)5	158	177	(CAGG)5
1275	Two_contig_15603_Average_coverage:_1,096.85	GGAATACACTTGCAGGTAGG	54.829	GTCTGATCTCTGCGTCTCTC	55.017	228	(CAGG)5	828	847	(CAGG)5
2151	Two_contig_31333_Average_coverage:_77.51	AGAGTCAGAGCCAGAGCC	55.491	CCTCCTTCTCCGTCAACT	55.148	249	(CAGAGT)4	24	47	(CAGAGT)4
1443	Two_contig_18744_Average_coverage:_74.90	TGAGAGTAACCGCTTTGTTT	55.206	CAAGCCGCTCGACAG	55.635	233	(CAGACC)4	296	319	(CAGACC)4
1248	Two_contig_15259_Average_coverage:_107.61	CTAGCACGAACATCGAAGA	54.998	TGATTGCTTGCGTTATTTTA	54.756	108	(CAGAA)4	98	117	(CAGAA)4
1481	Two_contig_19618_Average_coverage:_384.69	AACCCGAACCTGAACTACAT	56.099	GTAGGTCGCACGTCAAAG	55.187	269	(CAG)8	133	156	(CAG)8
2259	Two_contig_34216_Average_coverage:_2.68	GAGCAGAGGGACCAGC	54.862	AACGAACGAAACTACACAGC	55.559	160	(CAG)8	113	136	(CAG)8
819	Two_contig_8619_Average_coverage:_331.65	CCACCGTCGTCATCATC	56.53	TATACGCCAAGATTGGAATG	56.204	140	(CAG)7	60	80	(CAG)7
899	Two_contig_9758_Average_coverage:_314.81	GCTTCTTCCTTCCTCGAC	54.922	CCCATCGAATAAGCTCAAG	55.918	275	(CAG)7	643	663	(CAG)7
1574	Two_contig_21480_Average_coverage:_301.17	GCTACACTACTCCCATCAGC	54.961	AGTTGGGATAGTGGTGCTC	55.026	173	(CAG)7	1145	1165	(CAG)7
2180	Two_contig_31914_Average_coverage:_73.91	GTTCTCGTTCGGTGCTC	55.005	CCATCTCTGGGGCTTTAT	55.043	104	(CAG)7	121	141	(CAG)7
798	Two_contig_8372_Average_coverage:_1,349.82	ATCGACACTCAGCAGCTC	54.714	CTGCTGTTGCTGTTGTTGT	55.842	141	(CAG)6-(CAG)5	268	318	(CAG)6-(CAG)5
824	Two_contig_8683_Average_coverage:_1,077.14	GGTCGTGTAGTGGGTCATA	54.11	GTTGTTGTTGTTGTTGTTGG	54.838	255	(CAG)6-(CAA)11-(CAA)6	208	351	(CAG)6-(CAA)11-(CAA)6
23	SP96-contig_158m1229	GCCAGTTCACTACGGTGTAT	55.18	GCCTGCGTAAAATGTAGC	54.514	196	(CAG)6	2252	2269	(CAG)6
358	Two_contig_3587_Average_coverage:_3,681.74	TTTACATACGGACAGCACAC	54.624	GTTGGAAGTCTGCCTCTATG	54.937	180	(CAG)6	1127	1144	(CAG)6
1437	Two_contig_18626_Average_coverage:_1,213.54	TTACTATATCGCGAGAAGCC	54.94	AAGGAAACTAAAGGGAAGGA	54.725	240	(CAG)6	333	350	(CAG)6
1599	Two_contig_21819_Average_coverage:_491.79	AAGCTCCAGCTCGTGAC	54.7	ATGTAGTTCAGGTTCGGGTT	56.099	251	(CAG)6	287	304	(CAG)6
1843	Two_contig_25186_Average_coverage:_498.65	TCCTTCGCCTTGAGGT	54.907	GTCTGGTGATGAGCATGAA	55.347	238	(CAG)6	204	221	(CAG)6
1979	Two_contig_27910_Average_coverage:_77.79	GAAGAAGCAAAAGCTCGAC	55.384	CTGCTCTCCCCAGCC	55.937	178	(CAG)6	249	266	(CAG)6
2043	Two_contig_29042_Average_coverage:_118.99	TGCGCTCTATGAGTTTCAG	55.176	GGAAGTCCTGGAGAAGAAGT	54.976	213	(CAG)6	596	613	(CAG)6
34	SP96-contig_7205m47449	GCTGGTACCGTAGTCGG	54.936	ATCTCCTCCCTCCACAGTC	56.475	218	(CAG)5	2356	2370	(CAG)5
211	Two_contig_1655_Average_coverage:_1,615.78	AGCAGCAACGTTACTTTCAC	55.723	TAGAACTCCGTTACCGACAC	55.323	211	(CAG)5	97	111	(CAG)5
216	Two_contig_1732_Average_coverage:_797.06	GTAGGCGGAGAGGTGTG	54.868	CTCTGCTGCCCGTACA	54.935	103	(CAG)5	52	66	(CAG)5
367	Two_contig_3718_Average_coverage:_8,233.07	CTCTGAGACATTAGCGACCT	54.668	GCCACTCTATTGGTCTCATC	54.66	215	(CAG)5	544	558	(CAG)5
407	Two_contig_4076_Average_coverage:_14,564.14	AGCTAGTGTCCATCTAACGC	54.722	TACTTCACCGTTGGTGCT	55.003	270	(CAG)5	1498	1512	(CAG)5
767	Two_contig_7953_Average_coverage:_935.33	TAAGTATATCTCTGCGGCGT	55.286	GTTAATGAACGGATGAGACC	54.521	273	(CAG)5	405	419	(CAG)5
1500	Two_contig_20079_Average_coverage:_26.31	AAGCCTGCAGAGGGC	55.605	ATCTCTGGGGCTTTATGATG	56.688	149	(CAG)5	118	132	(CAG)5
1685	Two_contig_22791_Average_coverage:_360.76	CTCAGCCACAGTCACAGTC	55.028	CATCCCATAATCGTATTCGT	54.975	119	(CAG)5	2296	2310	(CAG)5
2173	Two_contig_31726_Average_coverage:_16.37	TAGAGCTGAGAGCTGACTGG	55.978	CCGTGACAAAAACGAGATTA	56.336	115	(CACTTT)4	156	179	(CACTTT)4
1286	Two_contig_15739_Average_coverage:_235.59	TTGATCACACAATGAAGACC	54.225	TACCCCATATGTTTCTACCG	55.07	269	(CACTG)4-(ACAAGG)4	1880	1977	(CACTG)4-(ACAAGG)4
2134	Two_contig_31032_Average_coverage:_8.76	AACACACAGACGGGGAC	54.839	CTAACCCGAGTGTGCTCTT	55.473	125	(CACGGG)4	59	82	(CACGGG)4
851	Two_contig_8984_Average_coverage:_3,084.79	TGTAGTAGCACGGACAAGG	54.772	CTCGTCAAAGGAGACATGAT	55.189	227	(CACGG)4	155	174	(CACGG)4
788	Two_contig_8155_Average_coverage:_1,152.27	GCTTCCTTTCCTTTCCTTAC	54.868	TGGATACAGTTACGCAGATG	54.722	272	(CACGC)4	450	469	(CACGC)4
316	Two_contig_3013_Average_coverage:_1,942.04	AGCTGCCCTTTCTCTCTTAT	55.038	ATCTCTGGCGGTTGCT	54.934	117	(CACG)7	2051	2078	(CACG)7
815	Two_contig_8528_Average_coverage:_369.32	TGTAGCAGTTTGTATTCCCC	55.252	TCGGCAAACTAAGGTAACAG	55.663	274	(CACG)5	183	202	(CACG)5
1241	Two_contig_15119_Average_coverage:_471.69	ATCGCACAGAAAAAGAAAAG	54.854	TCTTGCCCTCTTGCATT	55.132	251	(CACG)5	309	328	(CACG)5
480	Two_contig_4623_Average_coverage:_1,512.59	GAATGGTGCGAGTGTCC	55.647	AGGGTACGAGTACGGAGG	55.065	123	(CACCGC)5	861	890	(CACCGC)5
866	Two_contig_9250_Average_coverage:_62.20	CTGTTTAATGCATCCGTTTC	55.828	GTGTGATTATTTTGGATCGG	55.428	178	(CACCG)5	103	127	(CACCG)5
1394	Two_contig_18094_Average_coverage:_275.29	GTCGCCGACACTAAATAAAG	55.173	AATCTCTGCTTTGTGCTCTC	54.789	157	(CACCG)5	1043	1067	(CACCG)5
644	Two_contig_6637_Average_coverage:_271.98	GCATGTCCGAGTATATCTGC	55.781	GTGAAGGAGATGGCGAG	54.92	150	(CACCCT)4	615	638	(CACCCT)4
751	Two_contig_7794_Average_coverage:_309.25	ACCAGCAGCACACACAG	54.701	GGTGTTGTGGGTGTTTATTT	54.829	110	(CAC)8	49	72	(CAC)8
2015	Two_contig_28587_Average_coverage:_120.62	CTCCCACACGACTCAGAC	54.712	GGTGGTGGTGGTGGT	53.302	174	(CAC)8	448	471	(CAC)8
595	Two_contig_5989_Average_coverage:_318.70	CACCGACGATAGACGAGA	55.574	AAGGGCAAGAAGAAGCC	55.402	262	(CAC)7-(GC)6	201	311	(CAC)7-(GC)6
535	Two_contig_5251_Average_coverage:_129.91	CTCTGATTCGCGACCAT	55.456	CAAAGGAGAAGATGGAAATG	54.85	274	(CAC)7-(CCGCCT)5-(CCA)6-(CCG)5	141	352	(CAC)7-(CCGCCT)5-(CCA)6-(CCG)5
1168	Two_contig_13986_Average_coverage:_663.46	AAAATTGGGTAAGCACTCG	55.403	TGGCGACCATATTAGTTTTT	54.952	185	(CAC)6	328	345	(CAC)6
1869	Two_contig_25662_Average_coverage:_78.35	CGATCCACATACAGCCC	55.606	ATTGCTGCTGCGACTG	55.122	114	(CAC)6	136	153	(CAC)6
2089	Two_contig_30039_Average_coverage:_74.97	GTCACCACCATCGCC	54.43	CATGTATGTGAGTGGTGCTC	54.844	175	(CAC)6	37	54	(CAC)6
1151	Two_contig_13736_Average_coverage:_145.44	AGCCGAGTTCGAGACC	54.384	GATGCCGATGCCGAT	57.253	238	(CAC)5-(CCG)5-(GCA)5	111	204	(CAC)5-(CCG)5-(GCA)5
700	Two_contig_7229_Average_coverage:_148.25	ACGAATATATGGTCGTCGTC	55.027	AGTCGTGAATATGACTTGGC	55.228	233	(CAC)5	184	198	(CAC)5
1152	Two_contig_13739_Average_coverage:_446.51	GCTTTATTATACCGCACCAC	54.974	GACGAACAGATAGAGATGGC	54.834	246	(CAC)5	242	256	(CAC)5
1798	Two_contig_24332_Average_coverage:_41.03	CTACTTCTTCTGATCGACCC	53.962	GGTGTGTATACGCGTGCT	55.536	129	(CAC)5	46	60	(CAC)5
2054	Two_contig_29368_Average_coverage:_52.35	CTCGCGCTCCTGCTC	57.709	CGGACCTGCGTGAATAC	55.882	140	(CAC)5	71	85	(CAC)5
1546	Two_contig_20779_Average_coverage:_271.20	CACGTCACGTCTACAAAATG	55.152	GTTCCTTTTGCGAGTCTGTA	55.619	233	(CAATC)5	135	159	(CAATC)5
1246	Two_contig_15231_Average_coverage:_301.74	AACTTCCCAGAACACTCAAA	54.817	ATTAGTATCTGAGATGGGGC	53.305	165	(CAACC)4	194	213	(CAACC)4
436	Two_contig_4278_Average_coverage:_502.19	GATGATATATAACCGGCCAA	55.072	CAATGGATCCTTTCTCATTC	54.578	214	(CAAACC)5	1236	1265	(CAAACC)5
1932	Two_contig_26925_Average_coverage:_363.46	TATATCAGCGCCGTGTG	54.942	GCGTTTTGAGATCAGATGAC	55.797	100	(CAAAC)4	88	107	(CAAAC)4
567	Two_contig_5575_Average_coverage:_6,525.38	GTGTCTGGATGGGATAAGAA	54.946	CCTGTGAACATGTGAAAGC	54.976	240	(CAAA)6	211	234	(CAAA)6
639	Two_contig_6580_Average_coverage:_452.25	CACACCCCTTCCATCAC	55.266	GAGAACTGCTCGTAGAGGC	55.239	226	(CAA)8	196	219	(CAA)8
20	SP96-contig_158m1229	ACAGTCATTCCTTTCGTGAC	55.09	GAGAAAGGACTGGGTCTGTT	55.784	146	(CAA)6	1093	1110	(CAA)6
1113	Two_contig_13223_Average_coverage:_1,808.53	ACTCCCTATATCGATCCCAT	54.965	CCTGTTATACGTGGGTTGTT	55.043	264	(CAA)6	793	810	(CAA)6
1363	Two_contig_17272_Average_coverage:_134.47	CGTTGGCGTTCTTATTAGTC	55.173	GCGTCGTGTCTAATCTCTCT	54.654	135	(CAA)6	182	199	(CAA)6
19	SP96-contig_158m1229	ACAATCACCAGCAACAGC	55.454	ATGTTTTCTAATGTGCCTGG	55.252	182	(CAA)5	418	432	(CAA)5
2014	Two_contig_28587_Average_coverage:_120.62	AGTCGATCCACGCTCTG	55.546	GAGAGAGGAGAGAGAGGGAA	55.19	140	(CA)9	118	135	(CA)9
88	Two_contig_362_Average_coverage:_398.50	CACACTCACACACACTCACA	54.516	AAATGATTAAGTGACCCGTG	55.088	247	(CA)8	512	527	(CA)8
199	Two_contig_1549_Average_coverage:_9,597.29	TTTCTCATGGGAATCGAAC	55.983	AGTATATTGATGACGGCAGG	55.205	213	(CA)8	1036	1051	(CA)8
283	Two_contig_2575_Average_coverage:_4,473.12	GTTCCTATTGTGCATCGC	55.007	CCTTTGATGGATGTGTTTTT	55.052	251	(CA)8	2754	2769	(CA)8
1044	Two_contig_12312_Average_coverage:_738.12	ACAAAGATGACGCTACTCGT	55.047	CTTATTTCACGGATAGTCGC	55.092	128	(CA)8	815	830	(CA)8
1196	Two_contig_14377_Average_coverage:_1,166.96	TCTCGCTCACGTACACATAG	54.963	GAGTACCAGGAGACGATCAA	55.189	211	(CA)8	502	517	(CA)8
495	Two_contig_4710_Average_coverage:_1,327.99	AGGAAGAAGTGAAAACGACA	54.987	CATGACGTCTGATTGAACTG	55.003	235	(CA)7	408	421	(CA)7
855	Two_contig_9079_Average_coverage:_153.20	AACGGCCTCTTCTTCTATCT	54.879	GATGTCCCATGTCTCCCTA	55.678	106	(CA)7	147	160	(CA)7
992	Two_contig_11572_Average_coverage:_671.83	ATCGTTGTCCAAGTCGTTAT	54.648	GTCTACTCATTCGTTCCAGC	54.923	151	(CA)7	282	295	(CA)7
1293	Two_contig_15805_Average_coverage:_559.85	TTCACCTTCTCCCTACCTTT	55.458	AAAACCGAGAGAAGGAAGAT	54.683	223	(CA)7	74	87	(CA)7
1578	Two_contig_21547_Average_coverage:_167.42	GAGGTTCCAGGCCCC	57.161	AATGATGCGATAAGTAGGGA	54.848	215	(CA)7	55	68	(CA)7
2141	Two_contig_31137_Average_coverage:_27.53	GCGCGACACACCACA	58.092	GACGGTCTCTGCTGTCTTC	55.882	149	(CA)7	35	48	(CA)7
233	Two_contig_1942_Average_coverage:_1,166.08	AGAACGACATGGTGATCAAG	56.034	AATGTTGTTTATACGTCCGC	55.286	234	(CA)6	365	376	(CA)6
519	Two_contig_5037_Average_coverage:_279.80	CTAAAGATACCCCACAGACG	54.842	GACGAGGTAGTCGTATTTGC	54.982	273	(CA)6	427	438	(CA)6
570	Two_contig_5692_Average_coverage:_4,831.30	GGGGTACGGTATAATGATGA	54.812	GCAGATGGAGATGCAGAC	54.918	198	(CA)6	497	508	(CA)6
831	Two_contig_8754_Average_coverage:_1,486.09	AGTCAGGAACAAGAACGAAA	54.987	CTCTCTCTGTCTCAGATCGC	55.213	129	(CA)6	393	404	(CA)6
914	Two_contig_10053_Average_coverage:_1,407.02	GCATCGGATCTCCAAAC	54.641	CTCGGGGAGAGAGACATAG	54.824	245	(CA)6	382	393	(CA)6
1049	Two_contig_12415_Average_coverage:_723.37	GCAAGAATAAGGAAGGACAA	54.606	CAAAAGAGGCATAGAAGGTG	55.135	268	(CA)6	194	205	(CA)6
1332	Two_contig_16416_Average_coverage:_1,393.65	ATCTTGGTCCGCAAATATC	55.061	GAATCATCCAAGGTGAAGTT	54.041	194	(CA)6	441	452	(CA)6
1484	Two_contig_19666_Average_coverage:_93.52	TACTCGTCTAGACATGCGG	54.858	CCTCGAAGATGTTCTTATCG	55.052	217	(CA)6	106	117	(CA)6
1795	Two_contig_24272_Average_coverage:_29.94	CGAGCAAGAAGACCACAC	55.13	TTCTCGTCCTCGTCTTTATC	54.573	156	(CA)6	142	153	(CA)6
2155	Two_contig_31384_Average_coverage:_81.48	ATGTCATGACGCGTTATATG	54.514	GTCTATGCGTCTATGTGCCT	55.432	216	(CA)6	223	234	(CA)6
1164	Two_contig_13906_Average_coverage:_1,098.19	CTCTTTGCATTCCCCTG	54.96	CTCTTTCGACGATGTCATTC	55.807	204	(CA)11	109	130	(CA)11
463	Two_contig_4517_Average_coverage:_202.79	ACGATGTAATATCCACAGCC	55.027	GGGGTACATACGAGTGCTT	55.082	277	(CA)10	386	405	(CA)10
1123	Two_contig_13335_Average_coverage:_594.60	AGATCCATCACTCCTCTTTTC	54.924	GACTATAGGGGGAACGGAC	55.937	136	(C)12	1225	1236	(C)12
1344	Two_contig_16743_Average_coverage:_41.04	ATAACGAACTGGCCGTACTA	55.048	ACTTATCTCGAACAAAAGCG	54.889	247	(ATTTG)4	202	221	(ATTTG)4
1672	Two_contig_22721_Average_coverage:_49.06	AAGTCACAAGGAGCGTTCT	54.978	GATCGTCGAGTCTCAGAAGT	54.399	279	(ATTGCG)4	189	212	(ATTGCG)4
2114	Two_contig_30482_Average_coverage:_77.26	AGCTCTGACACTCTCACCC	55.225	CCTTTCTACCGTCCATCC	55.389	225	(ATTGCG)4	179	202	(ATTGCG)4
1352	Two_contig_16977_Average_coverage:_445.17	AGGGTGTCTGTATCCATGAG	54.875	CACTCATCCCTATTTACCCA	55.016	232	(ATGT)5-(GA)8	190	269	(ATGT)5-(GA)8
82	Two_contig_310_Average_coverage:_49,789.54	TCATAAGCTTTCCATTCGAT	54.975	TGAGTACCAATTTCCCAATC	54.967	266	(ATGGGG)4	243	266	(ATGGGG)4
1193	Two_contig_14362_Average_coverage:_422.12	CGATCCTTCCATCACTACAC	55.5	CATACCAGGTGGCAAATCTA	56.135	151	(ATG)6	887	904	(ATG)6
1628	Two_contig_22108_Average_coverage:_534.10	AACGAGATGAAAAACACACC	55.107	AGATTCTACCTCGGCTTCTT	54.879	182	(ATG)5-(TG)8	658	756	(ATG)5-(TG)8
769	Two_contig_7964_Average_coverage:_53.99	GACAAAACGGATAAGACAGC	54.946	TTTCGTTTTTAGAGAGGCAG	55.026	223	(ATG)5	97	111	(ATG)5
1835	Two_contig_25053_Average_coverage:_136.09	GCAGAGAACGAAAGAACAGA	55.753	GCATCAGGATCGACAATAAA	56.182	104	(ATG)5	111	125	(ATG)5
134	Two_contig_904_Average_coverage:_3,084.65	TACCCCTTTCCTGATGTAAA	54.747	AGGAGTATGAGGGACTGGAT	55.059	195	(ATCGT)8	961	1000	(ATCGT)8
95	Two_contig_456_Average_coverage:_1,790.52	TACGCACATTTGTAGAATCG	54.919	TGATCTGGTGACAATGAGTG	55.279	270	(ATCGCA)4	4554	4577	(ATCGCA)4
1431	Two_contig_18535_Average_coverage:_225.74	ACATCTCAACGTTCTCAACC	55.09	ATCGTATAGCTACCGTGCAT	54.989	184	(ATCGC)4	1529	1548	(ATCGC)4
2238	Two_contig_33415_Average_coverage:_15.25	ATTGTCCAGATTGCTTGTTC	55.191	CCTGTGCTGATTCTGATTCT	55.364	224	(ATCACT)4	245	268	(ATCACT)4
1629	Two_contig_22113_Average_coverage:_243.52	CATGGCCTGTATCATACTCA	54.452	ACGCATACGATACAACAACA	55.106	128	(ATC)6	86	103	(ATC)6
1647	Two_contig_22329_Average_coverage:_111.80	GGTAGCCCGAATTCTCTAGT	55.162	TGATCTTTTAAGGGACGATG	55.31	160	(ATC)6	131	148	(ATC)6
25	SP96-contig_19437m97256	ATCGGGACGATCGGTA	55.499	TACTACTGGGACGTGAAGGT	54.72	141	(ATC)5	40	54	(ATC)5
1687	Two_contig_22830_Average_coverage:_632.79	GAATAGGGTAGGAGCGAGAT	55.082	TTGTTATCGGTACTGAGGCT	54.994	252	(ATC)5	293	307	(ATC)5
2166	Two_contig_31563_Average_coverage:_77.05	AGCCTTCGCCACGTAT	54.999	TCCAGGACTCGCTACACTAT	54.974	230	(ATC)5	65	79	(ATC)5
2226	Two_contig_33062_Average_coverage:_53.06	CGTGGTGGGTTATTTTACAT	54.979	TCTAGGACAGGAGCAACATT	54.937	145	(ATC)5	224	238	(ATC)5
1631	Two_contig_22114_Average_coverage:_107.76	CATGGCCTGTATCATACTCA	54.452	TGATCATGTGCTCTCCATTA	55.021	267	(ATC)10	111	140	(ATC)10
1473	Two_contig_19411_Average_coverage:_72.84	AAACGATGCTACACAGCAG	54.936	CTATCTTCGATGTTCGTTCC	54.873	231	(AT)9	130	147	(AT)9
658	Two_contig_6728_Average_coverage:_1,781.74	CCACATTCCTTCACTCTCAT	55.013	CAAAACAATAACGGAAGGAG	54.991	131	(AT)8	216	231	(AT)8
40	SP2_Contig_22113m98615	TGTCACTCATGGTGTCACTT	54.68	TGTTGTTGTATCGTATGCGT	55.106	137	(AT)7	76	89	(AT)7
915	Two_contig_10062_Average_coverage:_340.37	AGAAGAACGCAAGAGATGAC	54.615	GGATCAAGAGAAAAATCGAA	54.482	269	(AT)7	675	688	(AT)7
1630	Two_contig_22113_Average_coverage:_243.52	TGTTGTTGTATCGTATGCGT	55.106	ATATAGTCGCACCGTCACTT	54.852	238	(AT)7	209	222	(AT)7
1674	Two_contig_22745_Average_coverage:_354.26	TTATTTGTCGATGCAAGACC	56.256	CGATCCTTTCTCTTCCTCTC	55.666	117	(AT)7	82	95	(AT)7
1758	Two_contig_23794_Average_coverage:_190.46	GAAGAGGTGTGTGCGATG	55.957	GCCAAGCTCTTCAATATCAC	55.027	271	(AT)7	24	37	(AT)7
1804	Two_contig_24469_Average_coverage:_80.49	CCTATGTAGTAGGCGTTTGC	55.207	TGCACTGACGATTTGTTTAG	54.947	165	(AT)7	95	108	(AT)7
589	Two_contig_5895_Average_coverage:_1,146.00	CCGAAACCAATAAGTAGACG	55.026	GTATTCCGTTTCTGTTCCTG	54.792	275	(AT)6-(GT)6	81	114	(AT)6-(GT)6
162	Two_contig_1154_Average_coverage:_977.51	TCCTCTGATAGTCGGAAATG	55.3	CGACTCCTGTTTTCAGAGAC	54.965	231	(AT)6	1138	1149	(AT)6
369	Two_contig_3726_Average_coverage:_3,817.24	ATGCAAAATAGTTGGGAAAA	54.918	TTTACTCTTTTCATGCCGTT	55.139	228	(AT)6	2370	2381	(AT)6
949	Two_contig_10924_Average_coverage:_252.47	GTTTGTCCGATTTGTCTACC	54.611	CGTGACATATGTGTCCATGT	54.989	130	(AT)6	393	404	(AT)6
1313	Two_contig_16191_Average_coverage:_925.29	TCTGGATTCTAGGTGCTAGG	54.625	ATCGCGTGTTATTAGAGAGC	54.827	257	(AT)6	330	341	(AT)6
1838	Two_contig_25065_Average_coverage:_68.72	AGTTCTGGCCTCTATCGAC	54.373	GAACACATCGATGACATGAG	54.705	212	(AT)6	113	124	(AT)6
277	Two_contig_2499_Average_coverage:_1,568.01	ATGAGATGCAAGAGGGTATG	55.154	CACCTCTACTTCCACTTTCG	55.037	143	(AGTGGA)6	561	596	(AGTGGA)6
951	Two_contig_10945_Average_coverage:_852.10	TCGAAAGGACAGAGAAGAAG	54.779	AGGGATCCGATATTCAAGAC	55.577	245	(AGTA)5	681	700	(AGTA)5
1435	Two_contig_18581_Average_coverage:_35.81	CTGGTACGAAATGGATGATT	55.004	GATGATGTTCGTGGCTACTAC	54.827	258	(AGT)9-(AGT)8	263	328	(AGT)9-(AGT)8
1173	Two_contig_14055_Average_coverage:_49.95	ACATCCCAGACGACTAACAG	55.14	GGTTGTCTACCGACAGCTAC	54.877	180	(AGGTC)4	196	215	(AGGTC)4
991	Two_contig_11565_Average_coverage:_153.82	ATGGTAATTACATTGCGAGG	55.218	TGCCTACCTACCTGCCTAC	55.431	104	(AGGT)8	654	685	(AGGT)8
118	Two_contig_680_Average_coverage:_6,019.28	ATCCACGAAAAAGAAAGACA	54.923	TCCTTCCGTGTACGAGTAGT	54.891	273	(AGGGT)7	1242	1276	(AGGGT)7
1430	Two_contig_18515_Average_coverage:_26.13	TCATACTGTAGTCGACGCTG	54.963	AGAGGTCCAAACAACAACAC	55.003	248	(AGGGCG)4	444	467	(AGGGCG)4
1754	Two_contig_23673_Average_coverage:_82.41	GTCATCGTCGTTGTCGTC	55.754	AGTGGGGTGTCGTAAGTGT	55.328	174	(AGGC)5	64	83	(AGGC)5
1469	Two_contig_19359_Average_coverage:_492.58	CAGAACAGGATGGAATAGGA	55.13	AAATTCTTTCTTCTCTCTCCG	54.613	166	(AGGAC)5	118	142	(AGGAC)5
1053	Two_contig_12494_Average_coverage:_1,025.67	AGTGATGGTATGAAGGGTTG	54.899	GATGAGGACAGGAGTGAAGA	55.135	239	(AGG)6	447	464	(AGG)6
1222	Two_contig_14689_Average_coverage:_742.09	AAGGAAGAAGGAAAGGGAG	55.078	ATGCAGAACACTTTCAGGTC	55.264	159	(AGG)6	45	62	(AGG)6
779	Two_contig_8063_Average_coverage:_290.26	GGTACTGTTCATTGCTCCAT	55.057	AGCTGAGAGAATACTGAGCG	55.011	278	(AGG)5	355	369	(AGG)5
1378	Two_contig_17743_Average_coverage:_54.22	AGTGATGAGGATATTGACGG	54.983	AATCAATACGATCGGTTCAC	54.991	183	(AGG)5	637	651	(AGG)5
2231	Two_contig_33220_Average_coverage:_14.18	GAGTGGAGAGAGGTACGGTC	56.266	CTGGAAGCTATACTTGGACG	55.171	181	(AGG)5	72	86	(AGG)5
1146	Two_contig_13659_Average_coverage:_282.22	GTATTATCGGCAACGGATCT	56.68	GGCCACTCTCCCTACATAGT	55.769	279	(AGCG)5	237	256	(AGCG)5
2179	Two_contig_31881_Average_coverage:_141.19	CGTGTCGGGCTAGTCATA	55.614	CCAGACCCACCAGACC	55.237	118	(AGCCAT)4-(GGGTCG)4	115	192	(AGCCAT)4-(GGGTCG)4
883	Two_contig_9538_Average_coverage:_1,026.37	GTATAGCAAAAGCGGAGAAA	54.986	ATGCCATTCACTATACGGAC	55.027	230	(AGCAC)4	169	188	(AGCAC)4
465	Two_contig_4542_Average_coverage:_643.69	GCTTCTCTCTCCTTCCTTTC	54.949	GCTTTTTATACATTGCGACC	55.097	205	(AGC)5	429	443	(AGC)5
504	Two_contig_4834_Average_coverage:_707.90	GTGTCGATATCGGGAGG	54.507	GTGGAGAGCACAGATAGGC	55.827	266	(AGC)5	442	456	(AGC)5
867	Two_contig_9264_Average_coverage:_496.89	TCACCCGGAAGAGACC	54.993	AGAGACGGGTCGAGGAG	56.122	125	(AGC)5	75	89	(AGC)5
2133	Two_contig_31001_Average_coverage:_29.15	CGTAAACGCAGTCACGTA	54.188	AACAGCTTGAGCTATGGGT	54.949	141	(AGC)5	161	175	(AGC)5
2165	Two_contig_31523_Average_coverage:_19.96	GCTGTATGCAAAACGTCAG	55.389	GCTCCTTTCTTTCCTTCTGT	55.321	103	(AGC)5	127	141	(AGC)5
1149	Two_contig_13679_Average_coverage:_476.78	AGTTCACGAGGAGAAAAGC	54.603	TCCAACTCTCACTCTTCCTC	54.375	154	(AGAGTC)4	50	73	(AGAGTC)4
759	Two_contig_7893_Average_coverage:_296.52	CGTGTGAGTGTGAGAGAAGA	54.738	CTAGCTCTGGCTCTGGCT	55.896	233	(AGAGGC)4	320	343	(AGAGGC)4
248	Two_contig_2121_Average_coverage:_644.07	GTGGGTAAGAGATGGGAGAT	55.491	ACACACACTACCTGCCTACC	55.079	256	(AGAGC)5	134	158	(AGAGC)5
1650	Two_contig_22351_Average_coverage:_54.77	GAAACTCACCTCCATCCC	55.147	GTGTGAGTTTTTGGACGTGT	56.013	236	(AGACG)4	248	267	(AGACG)4
2163	Two_contig_31473_Average_coverage:_25.91	AAGATTTTGGGGCTTCTATC	55.065	GTGGACTATGTGCCAGAGAT	55.038	231	(AGACG)4	887	906	(AGACG)4
1215	Two_contig_14583_Average_coverage:_48.80	CACCCTAAGAATGCAAGAAC	54.959	GATCTTGCCTGCCCC	55.624	153	(AGACAG)4	277	300	(AGACAG)4
1655	Two_contig_22417_Average_coverage:_44.90	GCGAGAGGTAGTGGATGTAG	54.974	ATCTCACGCGTTGTTCTCT	55.909	137	(AGAAC)5	916	940	(AGAAC)5
2270	Two_contig_34467_Average_coverage:_47.45	GACCTTACGATTACGACAGC	54.982	GTACGATGCATCTTCCAAGT	55.228	207	(AGAAC)4	152	171	(AGAAC)4
1504	Two_contig_20127_Average_coverage:_163.24	GACAAACAGACAGGAGGAAG	54.789	ATCAGATGCAATGGGATG	55.01	184	(AGAAA)9	172	216	(AGAAA)9
268	Two_contig_2388_Average_coverage:_951.86	ACTTTCTGCGCATGACTATT	55.147	CCCAATATCCAAAGTGTCTG	55.515	273	(AGA)5	2538	2552	(AGA)5
1114	Two_contig_13223_Average_coverage:_1,808.53	ATATATACGGGGACAGCAAA	54.748	CTCATCTCGTCTCGTCTCAT	55.355	196	(AGA)5	1167	1181	(AGA)5
1793	Two_contig_24239_Average_coverage:_697.33	AAATGATGTTGAGCGAAACT	54.946	GACGGACAGACTTTCATACC	54.577	113	(AGA)5	128	142	(AGA)5
1794	Two_contig_24240_Average_coverage:_779.81	AAATGATGTTGAGCGAAACT	54.946	GACGGACAGACTTTCATACC	54.577	113	(AGA)5	128	142	(AGA)5
161	Two_contig_1151_Average_coverage:_3,406.10	TTGACTGCCTATGCCTAGAT	55.075	ACGGTTATGGATTATTGCAC	55.046	169	(AG)8	389	404	(AG)8
437	Two_contig_4279_Average_coverage:_2,327.24	CTGCAGTAGGTAGGTATGGG	54.878	GTTGATGCCTCACATTATCA	54.396	254	(AG)8	868	883	(AG)8
574	Two_contig_5730_Average_coverage:_584.58	GTAGCGGTGTAGGTGTGTTT	55.264	GTGTATCTCTTCCTCCCCC	55.912	248	(AG)8	163	178	(AG)8
921	Two_contig_10246_Average_coverage:_445.00	TATGGACAGGGGATGAGTAG	54.996	ATTGTCTCGCATCTCTGTTT	54.923	167	(AG)8	272	287	(AG)8
1110	Two_contig_13208_Average_coverage:_780.04	GCTCTTTGCTGTCGTAAAGT	54.937	GTTCCAGCGATAATTCATTC	54.799	156	(AG)8	485	500	(AG)8
1209	Two_contig_14548_Average_coverage:_2,282.77	TTATTGATACTGCGATGCTG	55.001	CTTCCTTTCTGGGACGAG	55.797	109	(AG)8	186	201	(AG)8
1729	Two_contig_23380_Average_coverage:_189.35	GTAGTAGCAGAACCACAGCC	55.047	TTTTCCCTCTCTTTCTCTCTC	54.546	255	(AG)7-(AG)6	281	308	(AG)7-(AG)6
74	Two_contig_225_Average_coverage:_4,758.18	ATATGGAAGATATGGAGGGG	55.388	TCCTGTCTCTGTTTCTTCGT	54.965	131	(AG)7	1090	1103	(AG)7
220	Two_contig_1784_Average_coverage:_768.26	TAAAAATAGGGCGTTTCAAG	54.865	TTTTTGTTTTGTTTCGTTTG	54.123	212	(AG)7	321	334	(AG)7
315	Two_contig_3013_Average_coverage:_1,942.04	TGCGGGAGTGTATGTATGTA	55.031	AAGGTAGACGCGTGAAGTT	55.036	101	(AG)7	326	339	(AG)7
431	Two_contig_4228_Average_coverage:_606.29	CACGAGAGCAGACACATAAA	54.924	TTGTGTTATTTTGCTTGGC	54.858	103	(AG)7	259	272	(AG)7
542	Two_contig_5329_Average_coverage:_803.10	AGAAAAGAAAAAGGGAAGGA	54.846	ATAATGGTACACAACCGAGG	54.959	180	(AG)7	1707	1720	(AG)7
645	Two_contig_6641_Average_coverage:_478.87	GACTCGCTTATTGCAACC	54.256	GATCTACGAAGTGCCGTAAC	54.982	152	(AG)7	101	114	(AG)7
1265	Two_contig_15466_Average_coverage:_524.48	GCGATGTGGGTAGTTATGTT	55.111	CTTCTCCCTCTCCTTTGTTT	55.171	113	(AG)7	806	819	(AG)7
2075	Two_contig_29792_Average_coverage:_89.90	CGATAACGCATGTAAGTACG	54.559	CACTGTCTCGCTGTTCATT	54.685	197	(AG)7	101	114	(AG)7
2135	Two_contig_31065_Average_coverage:_73.69	CCGAGAAAAGCAAGAAAAA	55.825	AGAAGATCGAGGGGTTCTAC	54.949	224	(AG)7	59	72	(AG)7
2216	Two_contig_32697_Average_coverage:_22.81	TACACGTACCGAACAATGTG	55.462	CTTCCTCGGTGCCCT	55.223	189	(AG)7	210	223	(AG)7
587	Two_contig_5870_Average_coverage:_2,545.73	GATAGGGCGGCACAGA	56.472	CACGAACGAAGAAAAGACAT	55.454	113	(AG)6-(AG)6	24	51	(AG)6-(AG)6
51	Two_contig_10_Average_coverage:_11,075.98	CGCTCTTTTGTTACAATCCT	54.727	ATATTCATACCACGGTCGTC	54.86	270	(AG)6	1060	1071	(AG)6
493	Two_contig_4707_Average_coverage:_713.11	GAACTGAAGAGTGATTTCGC	55.057	ATATACGCACATAACGCACA	55.24	262	(AG)6	182	193	(AG)6
496	Two_contig_4742_Average_coverage:_2,323.61	GCCGGTCTGCTACATAAATA	55.534	GTCGTGGTTGATATTTGGTT	54.909	167	(AG)6	81	92	(AG)6
568	Two_contig_5606_Average_coverage:_275.89	ATCGTCTTTGTGACCATTTT	54.611	GACCCTTATCCCATTCCTAC	55.013	186	(AG)6	428	439	(AG)6
569	Two_contig_5616_Average_coverage:_760.37	AGACTGCAAGACAAGCTGAC	55.693	GTGGAGAATCACCGTAGAGA	55.189	270	(AG)6	2394	2405	(AG)6
817	Two_contig_8617_Average_coverage:_1,532.17	TCGTACTATCGTGTGTCCAA	55.063	ATTCTCTCTCCCCGTAAGAC	54.949	177	(AG)6	1504	1515	(AG)6
904	Two_contig_9804_Average_coverage:_1,309.00	CACGGAAATCTTCAAGTAGG	54.971	TTCTGCTCCTGAAATCTCTC	54.674	241	(AG)6	247	258	(AG)6
946	Two_contig_10875_Average_coverage:_1,078.79	ATAGGATGGTCAAACGAATG	55.004	TCATCGAAGGAAAATAAGGA	54.953	106	(AG)6	377	388	(AG)6
997	Two_contig_11697_Average_coverage:_1,330.28	GCGGCACAGAGAGATATAGA	55.66	ACCTCACGAGTTTTATTTGC	54.551	214	(AG)6	40	51	(AG)6
1416	Two_contig_18359_Average_coverage:_51.44	GGCACAGACGCATACA	52.627	GAAAGTTAGGTTAGGTCCCC	54.432	185	(AG)6	22	33	(AG)6
1701	Two_contig_22976_Average_coverage:_38.75	CTATTATTTGTCGAGCGCC	56.091	ACCAGCGATCCTTTCTCT	54.782	144	(AG)6	123	134	(AG)6
2178	Two_contig_31857_Average_coverage:_40.67	AGGTAGTGAAGTCTGCGGTA	55.06	TATTCCCCTTGCATTCTCTA	54.988	139	(AG)6	132	143	(AG)6
183	Two_contig_1391_Average_coverage:_362.97	TGAGTAGTACACGAGGACCC	55.14	ATTGTCTCGCATCTCTGTCT	54.899	197	(AG)12	290	313	(AG)12
232	Two_contig_1939_Average_coverage:_4,279.06	CCTGTCCTTGAGACATGATT	55.013	TCGAAAGCTCATTTGTTTG	54.982	270	(AG)11	1542	1563	(AG)11
1144	Two_contig_13641_Average_coverage:_275.46	CATGATCGAATCGTAAGACA	54.59	GCGTTACTGGTTCCTCTCTA	54.699	123	(AG)11	231	252	(AG)11
1675	Two_contig_22745_Average_coverage:_354.26	TTATTTGTCGATGCAAGACC	56.256	CACAACACGACACGACAC	54.942	237	(AG)10	96	115	(AG)10
870	Two_contig_9319_Average_coverage:_637.26	TGACAATAGGATGGAATGAA	53.867	TCCGCTTCTCTTCTCTACTG	54.987	259	(ACGTC)4	530	549	(ACGTC)4
1809	Two_contig_24583_Average_coverage:_60.44	TGGATATCTGTATCCTCGCT	54.823	TCTCGCTCGAGAGATCC	54.664	194	(ACGG)7	189	216	(ACGG)7
257	Two_contig_2233_Average_coverage:_6,446.48	AATATCGCTAAGGTTGTTGC	54.694	GCTCAAAGTGGATCGTTATC	54.86	269	(ACGCCG)4	307	330	(ACGCCG)4
1813	Two_contig_24673_Average_coverage:_135.49	AGATCGGTCGAGAATACAAA	54.873	TCCTACAGCTGTTCGTCTCT	55.178	240	(ACGC)7	181	208	(ACGC)7
116	Two_contig_677_Average_coverage:_2,895.02	GTCAGGATCAGCAGCGT	55.533	GTGTCTGTGTCTCATGTTCG	54.872	187	(ACGC)5	53	72	(ACGC)5
177	Two_contig_1337_Average_coverage:_352.62	AAAAGAAAGCTGATGCAGAG	54.994	GACGCGATCTGTTCTGTT	54.557	237	(ACGC)5	1807	1826	(ACGC)5
1384	Two_contig_17964_Average_coverage:_1,691.04	AAACCAAATGATTCCATTCC	56.311	CGGCTTGCGTACTTATTATT	54.919	256	(ACGC)5	31	50	(ACGC)5
1100	Two_contig_13076_Average_coverage:_131.76	CTATTCCGCGAGATCTAAAC	54.338	CTTCTTTCCTTCTTTGCTTG	54.579	270	(ACGAG)5	88	112	(ACGAG)5
2167	Two_contig_31569_Average_coverage:_61.96	GTAAGGACACGACCAGAGAC	54.635	TTCTGCTTCTCTTCGATGTT	55.24	217	(ACGAC)4	327	346	(ACGAC)4
2011	Two_contig_28584_Average_coverage:_122.59	CTTATCACATGCCCACATC	54.669	GACGATATCTGGTCTTGGAA	55.118	257	(ACG)8	115	138	(ACG)8
2129	Two_contig_30772_Average_coverage:_54.70	GCTCAGGCTCGGCTT	55.801	CTTTGACGCTTCTTCTTCC	55.228	220	(ACG)8	287	310	(ACG)8
768	Two_contig_7953_Average_coverage:_935.33	TACCCATAATCGATACCACC	54.812	TAGGCCATTGTGGTAGTAGG	55.298	227	(ACG)7	901	921	(ACG)7
236	Two_contig_1975_Average_coverage:_3,956.88	CAGATCGAAGAACCAAACAG	55.897	GAGTTGCCATGGAGTAGTGT	55.127	100	(ACG)6	93	110	(ACG)6
252	Two_contig_2179_Average_coverage:_1,287.86	CTCCAATCGTTACCACAAAT	55.088	AAGGTGAGTTTATTGGTTGC	54.386	220	(ACG)6	448	465	(ACG)6
399	Two_contig_4057_Average_coverage:_700.55	TATCGTCATCTTTGAGGGTC	55.118	GTCTGCAAGCCATCTTTCTA	55.705	236	(ACG)6	1097	1114	(ACG)6
305	Two_contig_2842_Average_coverage:_230.77	GCACGATAGGTGCTTATGAC	55.86	TACATCTGATCCAGGTCCTC	54.922	180	(ACG)5	565	579	(ACG)5
1194	Two_contig_14362_Average_coverage:_422.12	CAATCGGTATGATGATGATG	54.635	TGATTGGAGTAGAGTTTGGG	55.216	201	(ACG)5	905	919	(ACG)5
2045	Two_contig_29126_Average_coverage:_223.33	TCTTTCTCACTTTCAGGGAA	55.046	AGCTTGATTACTCGAGATGG	54.611	277	(ACG)5	119	133	(ACG)5
2273	Two_contig_34500_Average_coverage:_78.14	ATGGCAAGTACAGAGCTAGG	54.735	AACTTCAGCACAACTTGGTT	54.928	120	(ACG)10	3334	3363	(ACG)10
413	Two_contig_4117_Average_coverage:_6,762.97	TCGACTAGGTGACTCCTACC	54.32	TGAATGCGATGAGAGTGTT	55.067	229	(ACCCAC)4	1604	1627	(ACCCAC)4
554	Two_contig_5419_Average_coverage:_7,545.90	TGTCATCGTAGCGTCTATCA	55.327	AGGTATTATGGTCCTCCCAA	55.947	262	(ACC)8	135	158	(ACC)8
467	Two_contig_4548_Average_coverage:_1,694.16	CGCATTCTCTCTCTCCTAGA	54.899	CTTCGTCCACCAAGATACAT	55.07	172	(ACC)6	171	188	(ACC)6
1494	Two_contig_19858_Average_coverage:_160.41	AAGTGTGAACATGTGAATGG	54.181	CTGTTGTTGTTGCTGTTGTT	54.738	212	(ACC)6	196	213	(ACC)6
1907	Two_contig_26470_Average_coverage:_119.81	ATTGATTGCCTGTTCGG	55.278	GATATGGATATGGGTGTTCG	55.216	168	(ACC)6	181	198	(ACC)6
995	Two_contig_11622_Average_coverage:_681.12	CTGTACGAGTGCTGTACGAC	54.404	GAGAGGAGAAAGGAATGAGC	55.656	264	(ACC)5	1406	1420	(ACC)5
1545	Two_contig_20772_Average_coverage:_271.10	GCCCACTATGATCTATCGAA	55.252	CGAGGAACTAGAAGAGCTGA	54.987	177	(ACC)5	99	113	(ACC)5
2009	Two_contig_28563_Average_coverage:_128.84	TAGCTCCCGTCGTCTGT	55.061	TGGTTGTGGTTGTGGTTG	57.099	189	(ACC)5	234	248	(ACC)5
1153	Two_contig_13753_Average_coverage:_710.73	CGGTATTTTAGACAGGCAAG	55.184	CGTGCTCTATCTACGGTCTC	55.143	214	(ACAGAG)4	202	225	(ACAGAG)4
1284	Two_contig_15717_Average_coverage:_258.22	GCCAGGACGCTTCTTATT	55.457	CTCACATAAACATGCACCTG	55.063	274	(ACAGAC)4	123	146	(ACAGAC)4
492	Two_contig_4706_Average_coverage:_711.37	AAAATGGATTAGACACACGG	55.088	CGCGTCTGTGTCTGTATG	54.389	180	(ACAG)9	157	192	(ACAG)9
501	Two_contig_4823_Average_coverage:_227.15	TCACAAAAATGACAGACCAA	54.986	TCCGTGTATGTATGCCTGTA	55.031	100	(ACAG)5	524	543	(ACAG)5
573	Two_contig_5730_Average_coverage:_584.58	GTAGCGGTGTAGGTGTGTTT	55.264	CCCTGCTCTCTCTCTCTCTC	55.926	138	(ACAG)5	139	158	(ACAG)5
1989	Two_contig_28119_Average_coverage:_9.90	CAGGACCGGGATAGGA	54.974	AAGTACTTCGTGCTCGGG	56.385	173	(ACACC)6	51	80	(ACACC)6
945	Two_contig_10873_Average_coverage:_402.91	GTGCCTTGCTTCAGAGATAG	55.276	GTTATTTAGGTTGGGTCGGT	55.606	219	(ACAA)5	904	923	(ACAA)5
785	Two_contig_8097_Average_coverage:_1,201.30	CAAGAATTGCACATACATCG	55.166	GTCATACTCAGGGTGCTGTT	55.127	266	(ACA)9	772	798	(ACA)9
43	SP2_contig_3258m21008	ACCTGCGTTCTCCATACTC	55.202	CTTCATCCTTCTCCTTGACA	55.339	242	(ACA)8-(CAA)8	181	241	(ACA)8-(CAA)8
1039	Two_contig_12245_Average_coverage:_935.32	AGGCATGAGGGACTTCTT	54.601	GAAGGTGGAGTGAGTGAGTG	55.631	163	(ACA)7-(CA)9-(CG)7	39	154	(ACA)7-(CA)9-(CG)7
750	Two_contig_7782_Average_coverage:_134.58	AACGTTGAACGATTGTGAA	54.998	GGTGGGGAGTGATGGA	55.665	170	(ACA)6	188	205	(ACA)6
1624	Two_contig_22082_Average_coverage:_531.63	AATCGTGCAACAATATGGAC	55.956	GGTTCTGTCTTTGAGTTGGA	55.239	134	(ACA)6	103	120	(ACA)6
1984	Two_contig_28022_Average_coverage:_6.37	GAAAGTGAAACGAGAACGAG	55.156	GCGTGGGGTGTCTTTT	55.142	138	(AC)9	179	196	(AC)9
2051	Two_contig_29296_Average_coverage:_129.26	GACGGTTTATTTACTGCGAC	55.002	GCTCATCTCGCTCGATT	54.725	273	(AC)8	687	702	(AC)8
84	Two_contig_347_Average_coverage:_600.72	ATGCACACTGAATTGTCTTG	54.549	CGCGTCTTGCTTATTTATGT	55.764	260	(AC)7-(ACATCC)5-(GACAGA)4	413	546	(AC)7-(ACATCC)5-(GACAGA)4
147	Two_contig_1025_Average_coverage:_404.31	GAAGATCGTTTCAGAGATGC	54.97	ATTGTGAATCTGATTGAGGG	54.946	246	(AC)7	529	542	(AC)7
1285	Two_contig_15731_Average_coverage:_2,061.08	AGGCCTGATATCGTGAAATA	54.848	ATGGGGGAGGAGGAGTA	55.094	270	(AC)7	336	349	(AC)7
250	Two_contig_2138_Average_coverage:_2,507.56	CAATCACGATGCAAGATTC	54.995	TTGTGTGCGATGTTGTTATT	55.069	234	(AC)6	798	809	(AC)6
299	Two_contig_2767_Average_coverage:_1,025.20	CACGCTCACTACAAGAAACA	55.015	GAGAGGGAGAGAGAGAGGAA	55.19	164	(AC)6	210	221	(AC)6
346	Two_contig_3389_Average_coverage:_2,029.47	AACCTGATCGAGACAAACAC	55.09	CAGTCATATGAGCCTTTTCC	54.873	220	(AC)6	516	527	(AC)6
453	Two_contig_4432_Average_coverage:_462.23	GCATGTCGTACAATGTGTGT	55.252	AGTAGGCGACGAGAGAGG	55.545	250	(AC)6	1626	1637	(AC)6
877	Two_contig_9438_Average_coverage:_1,212.08	AGCTCTTCTTCCAGCTTTTT	55.241	GAGGGAGGAGGTGATGAG	55.332	233	(AC)6	1600	1611	(AC)6
1190	Two_contig_14346_Average_coverage:_599.74	AATAATGTCCAAGCGACAAG	55.414	GAGTGCGTGATCATGTGAG	55.971	143	(AC)6	73	84	(AC)6
1423	Two_contig_18446_Average_coverage:_395.21	CCTACGGACATTCGTATCAT	55.04	GGCGGGTCCTGTGTG	57.761	135	(AC)6	187	198	(AC)6
1596	Two_contig_21800_Average_coverage:_427.19	ACGCTCGTGATTTATTCTGT	54.982	GATATTGGGATTCACCTTTG	54.482	238	(AC)6	299	310	(AC)6
1626	Two_contig_22096_Average_coverage:_182.03	ATCGAAATACGAGAGCAAAG	54.805	CATCCCACTTGTCTTTCTTG	55.728	228	(AC)6	246	257	(AC)6
2107	Two_contig_30297_Average_coverage:_305.79	AACGACAGAAAGACGAAAAA	55.171	TGTAAGTAGCGTGTAGGCAG	54.313	144	(AC)6	130	141	(AC)6
1162	Two_contig_13853_Average_coverage:_153.36	TCTGCGCACTGTACATACC	55.702	GAACCTTGAAACGCATCTAT	54.463	234	(AC)11	545	566	(AC)11
2070	Two_contig_29678_Average_coverage:_30.64	ACTTCTCGACCTCGTTGAT	54.708	GGGGCGTTACTCTTCACT	55.189	106	(AC)10	51	70	(AC)10
1340	Two_contig_16629_Average_coverage:_283.90	GTTCTTACGCTTCTGAAGGA	54.829	CTTCCTCAACAGCCCTATTA	54.656	245	(AATCG)4	171	190	(AATCG)4
1176	Two_contig_14101_Average_coverage:_734.44	GAAGAGTGGACATGCTGAGT	55.252	TCAGCTCATGTATCAAGGTG	54.651	197	(AAT)5	1813	1827	(AAT)5
1693	Two_contig_22875_Average_coverage:_346.45	ACAACAGACAGACACACGAA	54.97	CTGTGCCCTCTTGTACTTTG	56.009	194	(AAGT)5	275	294	(AAGT)5
338	Two_contig_3279_Average_coverage:_1,807.21	AACTGGGCACGTAGTAGGTA	54.95	TTTTCCTCGTTGCTATTGTT	55.139	279	(AAGAG)4	1339	1358	(AAGAG)4
153	Two_contig_1061_Average_coverage:_4,363.18	TATTTTTCCCAGCTGTTAGC	54.83	TTCTTGAAGGATCAATGAGTG	55.36	140	(AAGACA)4	982	1005	(AAGACA)4
697	Two_contig_7223_Average_coverage:_572.44	TCTAATCTCGAGGACCAAAA	55.016	ATCATGGCAGAGAGATTGTC	55.087	179	(AAG)5	469	483	(AAG)5
2169	Two_contig_31580_Average_coverage:_62.89	GAAGGAGAAGGAGAAGGAGA	55.204	GAGACTCTGTGCGTGAGTG	55.224	256	(AACAG)5	245	269	(AACAG)5
1143	Two_contig_13640_Average_coverage:_471.51	ACATGAAAAGAAACAATCGG	55.217	GCGTTACTGGTTCCTCTCTA	54.699	169	(AACACC)6-(AG)13	234	300	(AACACC)6-(AG)13
755	Two_contig_7871_Average_coverage:_656.28	AGACGTACTGGCTACGGTAA	55.113	GTCCTCCCGTCTTTATCTCT	54.949	279	(AAC)9-(AAC)9	118	183	(AAC)9-(AAC)9
1250	Two_contig_15293_Average_coverage:_265.05	GGAAAGATCGCATACATACC	54.67	CCTCTTGACTCCACTCGAC	55.712	113	(AAC)8	92	115	(AAC)8
167	Two_contig_1181_Average_coverage:_1,271.25	ATTCGCAGAAAAATACTCCA	55.058	GGGTAATATACTTGCGTCGT	54.41	246	(AAC)6-(AG)8	2391	2475	(AAC)6-(AG)8
970	Two_contig_11286_Average_coverage:_277.89	AAAAGAACAGGAAACCATCA	54.756	GAGTCGGTGAGTTGAACATT	55.09	175	(AAATA)7	849	883	(AAATA)7
2188	Two_contig_32030_Average_coverage:_14.34	AAAAGAACAGGAAACCATCA	54.756	GAGTCGGTGAGTTGAACATT	55.09	164	(AAATA)5	105	129	(AAATA)5
667	Two_contig_6794_Average_coverage:_2,183.22	ATATACAATAATGGCGGGTG	55.029	CATCGCGATATGATGCC	56.882	234	(AAAGTC)4	516	539	(AAAGTC)4
2136	Two_contig_31065_Average_coverage:_73.69	CGAGAAAAGCAAGAAAAAGA	55.15	AGAAGATCGAGGGGTTCTAC	54.949	223	(AAAG)6	74	97	(AAAG)6
1119	Two_contig_13289_Average_coverage:_1,372.06	AAGACGTAGAAAAACAAGCG	54.971	TGACGCTCTTCTCTCTTTTC	54.937	256	(AAAG)5	95	114	(AAAG)5
1203	Two_contig_14493_Average_coverage:_51.37	CCACTATTATCACACCGCTT	55.287	CTCATTCCCTTACGCCTAC	54.898	237	(AAAC)5	283	302	(AAAC)5
1826	Two_contig_24825_Average_coverage:_116.50	GCTTCCACTATTCTCACACC	54.751	CCTCATTCACTTACGCCTAC	54.994	242	(AAAC)5	214	233	(AAAC)5
443	Two_contig_4366_Average_coverage:_9,115.35	GATCTCAACTCTCCAAGCTG	55.052	ACATCTAGGTTCATCGTGGT	54.44	219	(A)22	250	271	(A)22
488	Two_contig_4688_Average_coverage:_100.50	TAACGAGGGAGAGAGAGACA	55.065	TATTCTTGTTTTGGGTTTGG	55.241	269	(A)15	418	432	(A)15
262	Two_contig_2335_Average_coverage:_2,586.11	TTTAGCAGATTTTAGCCCAC	54.83	TCTGGTTTTTCTGCTGAGAT	55.07	192	(A)13	1950	1962	(A)13
605	Two_contig_6087_Average_coverage:_726.02	GTCACCTATAGTTTGCCAGC	54.982	CTTGGATTGTTACGATGGTT	55.088	187	(A)13	502	514	(A)13
120	Two_contig_712_Average_coverage:_19,716.41	CAAGACGGACAGGATAGAAG	54.95	ACACAAAAGTCTGGATGACC	54.913	242	(A)12	1860	1871	(A)12
517	Two_contig_5025_Average_coverage:_528.41	CCTTTCCTCTTTTCTCATCC	55.505	GTTGACAGACAGCCTTGTG	55.05	198	(A)12	894	905	(A)12
770	Two_contig_7989_Average_coverage:_738.26	GCTATTTGTACCGACTCCTG	54.994	CTATTGTTGCGTGATGTGTC	55.05	220	(A)12	1217	1228	(A)12
1542	Two_contig_20695_Average_coverage:_290.32	ATCGCAGATATCACTCCATC	55.055	CCTACGCCTACGCTACATAC	55.241	204	(A)12	514	525	(A)12
